# Supplementary material for: Digoxin, an Overlooked Agonist of RORγ/RORγT
Source: Front Pharmacol. 2019 Jan 7;9:1460. doi: 10.3389/fphar.2018.01460 (PMC6330298; doi:10.3389/fphar.2018.01460)
Supplement: Supplementary file 2 [file Table_2.XLS]

## Sheet: DeSeq2
	GeneID	Gene name	baseMean	log2FoldChange	lfcSE	stat	pvalue	padj	FC
1	ENSG00000261040	WFDC21P	14.3984	-3.24249	0.44925	-7.21757	5.29234e-13	3.39864e-11	0.10566
2	ENSG00000179593	ALOX15B	30.1302	-3.1456	0.436706	-7.20301	5.88988e-13	3.71916e-11	0.113001
3	ENSG00000128438	TBC1D27	305.597	-2.98567	0.309757	-9.63875	5.4854e-22	1.53517e-19	0.126248
4	ENSG00000255833	TIFAB	40.6565	-2.63795	0.457307	-5.76843	8.00122e-09	1.84329e-07	0.160657
5	ENSG00000267128	RNF157-AS1	126.107	-2.54283	0.221568	-11.4765	1.731e-30	1.15412e-27	0.171606
6	ENSG00000107551	RASSF4	273.429	-2.49765	0.356538	-7.00528	2.46493e-12	1.38999e-10	0.177065
7	ENSG00000165140	FBP1	117.634	-2.37827	0.382787	-6.21304	5.19697e-10	1.67344e-08	0.19234
8	ENSG00000172985	SH3RF3	138.886	-2.37504	0.250786	-9.47041	2.78753e-21	6.86852e-19	0.19277
9	ENSG00000079308	TNS1	67.5482	-2.34838	0.422338	-5.56043	2.69107e-08	5.37006e-07	0.196366
10	ENSG00000278843	MMP28	39.4319	-2.34777	0.357352	-6.56992	5.03436e-11	2.08636e-09	0.196449
11	ENSG00000143167	GPA33	168.545	-2.34531	0.278366	-8.42527	3.59931e-17	5.06787e-15	0.196785
12	ENSG00000229754	CXCR2P1	10.7874	-2.33217	0.436362	-5.34457	9.0632e-08	1.57315e-06	0.198586
13	ENSG00000101188	NTSR1	32.1112	-2.32431	0.326851	-7.11122	1.15018e-12	6.91602e-11	0.19967
14	ENSG00000233850	AC103563.8	29.8675	-2.31986	0.334249	-6.94051	3.90683e-12	2.10366e-10	0.200287
15	ENSG00000145428	RNF175	106.9	-2.28308	0.281489	-8.11073	5.03171e-16	5.51033e-14	0.205459
16	ENSG00000168995	SIGLEC7	17.6091	-2.20359	0.471285	-4.6757	2.92955e-06	3.46426e-05	0.217097
17	ENSG00000185339	TCN2	44.8975	-2.18746	0.462105	-4.7337	2.20466e-06	2.68552e-05	0.219537
18	ENSG00000088827	SIGLEC1	190.736	-2.18441	0.470326	-4.64445	3.40979e-06	3.93768e-05	0.220003
19	ENSG00000239329	HLA-DMB	84.7668	-2.18351	0.332475	-6.56743	5.11913e-11	2.11762e-09	0.22014
20	ENSG00000172794	RAB37	146.296	-2.17358	0.273346	-7.95175	1.83895e-15	1.8863e-13	0.22166
21	ENSG00000177294	FBXO39	12.976	-2.16381	0.410877	-5.26632	1.39183e-07	2.29465e-06	0.223166
22	ENSG00000232470	RP11-313D6.3	41.6259	-2.15771	0.344934	-6.25544	3.96384e-10	1.33121e-08	0.224111
23	ENSG00000182853	VMO1	14.3793	-2.15657	0.445955	-4.83584	1.32586e-06	1.69904e-05	0.224289
24	ENSG00000214946	TBC1D26	19.1618	-2.12572	0.390399	-5.445	5.18046e-08	9.57097e-07	0.229136
25	ENSG00000188626	GOLGA8M	24.1261	-2.11601	0.434937	-4.8651	1.14398e-06	1.49987e-05	0.230683
26	ENSG00000178947	SMIM10L2A	64.1486	-2.11391	0.281697	-7.50419	6.18075e-14	5.00398e-12	0.231021
27	ENSG00000117322	CR2	95.981	-2.09696	0.278963	-7.517	5.60482e-14	4.57035e-12	0.23375
28	ENSG00000183691	NOG	375.885	-2.09431	0.275566	-7.60003	2.96073e-14	2.51374e-12	0.23418
29	ENSG00000205846	CLEC6A	21.1477	-2.09283	0.47131	-4.44046	8.97666e-06	9.11294e-05	0.23442
30	ENSG00000241674	HLA-DMB	75.0744	-2.08672	0.272182	-7.66661	1.76608e-14	1.53392e-12	0.235416
31	ENSG00000244682	FCGR2C	28.0239	-2.08351	0.470872	-4.42479	9.6534e-06	9.6615e-05	0.235939
32	ENSG00000226264	HLA-DMB	69.8692	-2.06945	0.287382	-7.20106	5.97477e-13	3.76228e-11	0.23825
33	ENSG00000261302	RP11-343H19.1	15.1403	-2.05889	0.435349	-4.72928	2.25319e-06	2.73874e-05	0.240001
34	ENSG00000240771	ARHGEF25	15.8706	-2.05171	0.389224	-5.27129	1.35469e-07	2.23831e-06	0.241197
35	ENSG00000275886	RP11-1260E13.4	7.30341	-2.03203	0.466531	-4.35563	1.32685e-05	0.000127397	0.24451
36	ENSG00000263267	RP11-1260E13.4	7.30341	-2.03203	0.466531	-4.35563	1.32685e-05	0.000127397	0.24451
37	ENSG00000262061	RP11-1260E13.4	7.30341	-2.03203	0.466531	-4.35563	1.32685e-05	0.000127397	0.24451
38	ENSG00000099256	PRTFDC1	18.4166	-2.02737	0.363629	-5.57538	2.46989e-08	4.98131e-07	0.245301
39	ENSG00000229646	RP11-330A16.1	14.8637	-2.02677	0.412185	-4.91714	8.7819e-07	1.19854e-05	0.245404
40	ENSG00000107736	CDH23	117.466	-2.02468	0.293271	-6.90379	5.06346e-12	2.64919e-10	0.245759
41	ENSG00000281976	ADAMTS7P1	57.4146	-2.0241	0.343681	-5.88947	3.87446e-09	9.89077e-08	0.245859
42	ENSG00000006638	TBXA2R	31.4524	-2.01642	0.405135	-4.97715	6.45278e-07	9.10823e-06	0.247171
43	ENSG00000172724	CCL19	26.5675	-2.01256	0.446544	-4.50696	6.57633e-06	6.95006e-05	0.247834
44	ENSG00000105352	CEACAM4	9.10774	-2.00866	0.440016	-4.56497	4.99575e-06	5.46566e-05	0.248504
45	ENSG00000105205	CLC	9.01626	-2.00743	0.47003	-4.27086	1.94723e-05	0.000177919	0.248716
46	ENSG00000100504	PYGL	35.8829	-2.00622	0.446452	-4.4937	6.99958e-06	7.33241e-05	0.248924
47	ENSG00000274131	CEACAM4	8.57008	-2.00326	0.448736	-4.46422	8.03609e-06	8.24672e-05	0.249436
48	ENSG00000166816	LDHD	39.9532	-2.00028	0.328048	-6.09752	1.0773e-09	3.19233e-08	0.249952
49	ENSG00000113758	DBN1	73.559	-1.98876	0.289009	-6.8813	5.93103e-12	3.035e-10	0.251956
50	ENSG00000181074	OR52N4	29.8765	-1.98761	0.343758	-5.78201	7.38133e-09	1.71266e-07	0.252156
51	ENSG00000128383	APOBEC3A	34.4819	-1.97708	0.470543	-4.20171	2.64908e-05	0.00023294	0.254003
52	ENSG00000167680	SEMA6B	129.047	-1.97623	0.471315	-4.19301	2.75277e-05	0.000240195	0.254154
53	ENSG00000121807	CCR2	105.23	-1.96871	0.248479	-7.92303	2.31799e-15	2.32507e-13	0.255482
54	ENSG00000095970	TREM2	9.90931	-1.96685	0.467384	-4.20821	2.57398e-05	0.000227306	0.255811
55	ENSG00000278186	GOLGA8M	16.8084	-1.96111	0.418893	-4.68166	2.8456e-06	3.38087e-05	0.25683
56	ENSG00000237727	AIF1	35.2047	-1.95762	0.471118	-4.15527	3.24904e-05	0.000277097	0.257452
57	ENSG00000184911	DMRTC1B	26.8769	-1.95642	0.326126	-5.99897	1.98579e-09	5.46972e-08	0.257667
58	ENSG00000116883	RP11-268J15.5	23.9405	-1.94926	0.360014	-5.41438	6.15008e-08	1.11533e-06	0.25895
59	ENSG00000258404	RP11-1029J19.5	24.8386	-1.94817	0.406381	-4.79395	1.63528e-06	2.05375e-05	0.259145
60	ENSG00000258919	RP11-1029J19.4	35.5912	-1.94178	0.402867	-4.81991	1.4362e-06	1.827e-05	0.260295
61	ENSG00000188282	RUFY4	75.9635	-1.93893	0.298378	-6.49821	8.12797e-11	3.22121e-09	0.260811
62	ENSG00000263482	ANTXRLP1	71.8186	-1.93474	0.22388	-8.64186	5.53058e-18	9.21858e-16	0.261569
63	ENSG00000174705	SH3PXD2B	51.481	-1.93208	0.465008	-4.15493	3.2539e-05	0.000277304	0.262052
64	ENSG00000151948	GLT1D1	28.7114	-1.91599	0.445389	-4.30183	1.69395e-05	0.000158091	0.264991
65	ENSG00000180869	LINC01555	4.49307	-1.91281	0.471226	-4.05921	4.92381e-05	0.000397075	0.265575
66	ENSG00000172508	CARNS1	117.081	-1.91264	0.235267	-8.12965	4.3052e-16	4.83142e-14	0.265606
67	ENSG00000162572	SCNN1D	174.993	-1.9089	0.19299	-9.89118	4.54655e-23	1.37421e-20	0.266296
68	ENSG00000108846	ABCC3	83.166	-1.9068	0.436805	-4.36533	1.26931e-05	0.000122755	0.266683
69	ENSG00000240875	LINC00886	76.7571	-1.90095	0.263255	-7.22093	5.16333e-13	3.34707e-11	0.267767
70	ENSG00000148180	GSN	511.262	-1.8996	0.318077	-5.97214	2.34155e-09	6.3116e-08	0.268017
71	ENSG00000233056	ERVH48-1	278.098	-1.89783	0.213951	-8.87038	7.28999e-19	1.34355e-16	0.268347
72	ENSG00000233115	FAM90A11P	7.74266	-1.89441	0.449712	-4.2125	2.52562e-05	0.000223908	0.268984
73	ENSG00000160883	HK3	115.074	-1.87774	0.469745	-3.99736	6.40535e-05	0.000497781	0.27211
74	ENSG00000227039	ITGB2-AS1	266.372	-1.8728	0.305676	-6.12675	8.96917e-10	2.7255e-08	0.273043
75	ENSG00000072694	FCGR2B	27.2925	-1.87119	0.427685	-4.37517	1.2134e-05	0.000118359	0.273347
76	ENSG00000225217	HSPA7	12.7449	-1.86524	0.468616	-3.98032	6.8824e-05	0.000530309	0.274478
77	ENSG00000196668	LINC00173	14.9433	-1.86344	0.38474	-4.84336	1.27663e-06	1.64525e-05	0.274821
78	ENSG00000149639	SOGA1	192.207	-1.85725	0.229077	-8.10756	5.16478e-16	5.60193e-14	0.276002
79	ENSG00000281106	LINC00282	141.668	-1.85585	0.26958	-6.88423	5.81028e-12	2.98669e-10	0.27627
80	ENSG00000108309	RUNDC3A	19.4737	-1.84959	0.345874	-5.34757	8.91406e-08	1.55321e-06	0.277472
81	ENSG00000182578	CSF1R	173.949	-1.84948	0.468402	-3.94848	7.86487e-05	0.000595089	0.277493
82	ENSG00000137486	ARRB1	444.32	-1.83624	0.196916	-9.325	1.10986e-20	2.49104e-18	0.28005
83	ENSG00000230141	HLA-DOA	46.9726	-1.8314	0.367835	-4.97887	6.39569e-07	9.03889e-06	0.280991
84	ENSG00000135960	EDAR	176.669	-1.8297	0.279334	-6.55023	5.74503e-11	2.35932e-09	0.281323
85	ENSG00000069188	SDK2	260.848	-1.82672	0.395391	-4.62005	3.83653e-06	4.35286e-05	0.281904
86	ENSG00000102970	CCL17	86.2073	-1.82198	0.431873	-4.21879	2.45621e-05	0.000218781	0.282833
87	ENSG00000251450	RASGRF2-AS1	31.9268	-1.81954	0.306879	-5.92919	3.04439e-09	7.98765e-08	0.28331
88	ENSG00000149489	ROM1	264.873	-1.81642	0.159724	-11.3723	5.74847e-30	3.7232e-27	0.283924
89	ENSG00000179855	GIPC3	66.7372	-1.81533	0.438509	-4.13977	3.47648e-05	0.000293077	0.28414
90	ENSG00000230138	RP11-117D22.2	29.1544	-1.81291	0.292463	-6.19877	5.69062e-10	1.80927e-08	0.284616
91	ENSG00000204252	HLA-DOA	46.085	-1.80653	0.367228	-4.91938	8.68186e-07	1.1856e-05	0.285877
92	ENSG00000162591	MEGF6	1008.88	-1.80472	0.169134	-10.6704	1.40043e-26	7.05473e-24	0.286236
93	ENSG00000275463	LILRB2	22.0619	-1.80358	0.464044	-3.88666	0.000101634	0.000742966	0.286462
94	ENSG00000149295	DRD2	6.0299	-1.79732	0.471276	-3.81374	0.000136882	0.00096047	0.287708
95	ENSG00000153071	DAB2	53.3299	-1.79721	0.466669	-3.85114	0.000117568	0.000841801	0.287731
96	ENSG00000258512	LINC00239	102.658	-1.79546	0.2283	-7.86448	3.70648e-15	3.57542e-13	0.28808
97	ENSG00000188549	C15orf52	113.345	-1.79368	0.210207	-8.53292	1.42694e-17	2.1142e-15	0.288435
98	ENSG00000072163	LIMS2	395.951	-1.78969	0.206757	-8.65599	4.88641e-18	8.20518e-16	0.289235
99	ENSG00000274536	RP6-159A1.4	6.62875	-1.78694	0.468348	-3.81542	0.000135952	0.00095533	0.289785
100	ENSG00000143382	ADAMTSL4	112.293	-1.78409	0.329443	-5.41548	6.11246e-08	1.11028e-06	0.290358
101	ENSG00000245869	RP11-158I9.5	9.0195	-1.7812	0.437303	-4.07316	4.63799e-05	0.000377382	0.290941
102	ENSG00000258181	RP11-493L12.4	41.3326	-1.77816	0.295727	-6.01285	1.8229e-09	5.07657e-08	0.291554
103	ENSG00000184005	ST6GALNAC3	49.2983	-1.77537	0.367964	-4.82485	1.40108e-06	1.78634e-05	0.292119
104	ENSG00000245164	LINC00861	2247.18	-1.77477	0.187128	-9.48423	2.44173e-21	6.0826e-19	0.292241
105	ENSG00000147257	GPC3	24.6406	-1.76971	0.38648	-4.57906	4.6707e-06	5.1423e-05	0.293267
106	ENSG00000261371	PECAM1	662.528	-1.76913	0.247984	-7.13404	9.74649e-13	5.93933e-11	0.293386
107	ENSG00000236609	ZNF853	271.982	-1.76733	0.266551	-6.63034	3.34909e-11	1.46282e-09	0.293753
108	ENSG00000160191	PDE9A	178.525	-1.76132	0.306649	-5.74377	9.25899e-09	2.09892e-07	0.294977
109	ENSG00000188747	NOXA1	109.273	-1.76101	0.192515	-9.14737	5.83344e-20	1.2132e-17	0.295042
110	ENSG00000230587	AC093609.1	19.7836	-1.75254	0.371249	-4.72065	2.35098e-06	2.83329e-05	0.29678
111	ENSG00000198580	RP11-611L7.2	5.33399	-1.74701	0.460844	-3.79089	0.000150109	0.00104157	0.297919
112	ENSG00000135363	LMO2	7.30647	-1.74066	0.471338	-3.69303	0.000221601	0.00145862	0.299232
113	ENSG00000144852	NR1I2	14.974	-1.73915	0.414243	-4.19838	2.6883e-05	0.000235658	0.299547
114	ENSG00000235374	SSR4P1	34.8242	-1.735	0.328759	-5.27742	1.31014e-07	2.17739e-06	0.300409
115	ENSG00000249667	LINC01259	11.9768	-1.72773	0.451313	-3.82824	0.000129063	0.000911729	0.301926
116	ENSG00000196209	SIRPB2	37.1088	-1.72564	0.459627	-3.75443	0.000173737	0.00118342	0.302365
117	ENSG00000123384	LRP1	495.765	-1.72297	0.453288	-3.80105	0.000144087	0.00100595	0.302925
118	ENSG00000102575	ACP5	860.724	-1.71776	0.311677	-5.51135	3.56089e-08	6.8934e-07	0.30402
119	ENSG00000183773	AIFM3	8.48256	-1.71642	0.460129	-3.73031	0.000191243	0.00128149	0.304302
120	ENSG00000185915	KLHL34	38.8605	-1.71217	0.303874	-5.63448	1.75582e-08	3.68203e-07	0.3052
121	ENSG00000081148	IMPG2	59.6859	-1.70918	0.24746	-6.90692	4.95286e-12	2.60694e-10	0.305833
122	ENSG00000260314	MRC1	159.493	-1.70851	0.463179	-3.68867	0.000225428	0.00147908	0.305975
123	ENSG00000226025	LGALS17A	66.5689	-1.69961	0.436575	-3.89306	9.89874e-05	0.000726902	0.307869
124	ENSG00000232208	RP3-477M7.5	12.6216	-1.69842	0.451386	-3.76268	0.000168102	0.00115092	0.308123
125	ENSG00000091428	RAPGEF4	15.2869	-1.69795	0.421482	-4.02853	5.61264e-05	0.000443784	0.308223
126	ENSG00000140678	ITGAX	309.022	-1.6971	0.456313	-3.71917	0.000199882	0.00133112	0.308405
127	ENSG00000140749	IGSF6	58.9682	-1.69024	0.413783	-4.08484	4.41065e-05	0.000360566	0.309876
128	ENSG00000242574	HLA-DMB	43.6037	-1.68923	0.423014	-3.99331	6.51578e-05	0.000504978	0.310093
129	ENSG00000169026	MFSD7	31.4901	-1.68664	0.405085	-4.16367	3.13168e-05	0.000268503	0.31065
130	ENSG00000254429	CTD-2562J17.7	63.2254	-1.68551	0.277629	-6.07108	1.27051e-09	3.6972e-08	0.310894
131	ENSG00000261959	RP11-893F2.14	4.46818	-1.68164	0.467642	-3.596	0.000323143	0.00202974	0.311727
132	ENSG00000153208	MERTK	40.3358	-1.67646	0.403195	-4.15794	3.2113e-05	0.000274395	0.312849
133	ENSG00000148600	CDHR1	100.125	-1.67329	0.286012	-5.85042	4.90331e-09	1.20687e-07	0.313538
134	ENSG00000246982	RP1-179N16.6	51.6433	-1.67308	0.30577	-5.47169	4.45755e-08	8.39271e-07	0.313583
135	ENSG00000235696	C2	17.7506	-1.67103	0.46387	-3.60237	0.000315327	0.00198891	0.314028
136	ENSG00000283900	RP1-5O6.7	15.6324	-1.66999	0.384536	-4.34287	1.40636e-05	0.000134065	0.314255
137	ENSG00000162738	VANGL2	10.6371	-1.66926	0.422951	-3.9467	7.92355e-05	0.000598331	0.314415
138	ENSG00000141497	ZMYND15	20.3278	-1.66705	0.469995	-3.54696	0.000389703	0.00237925	0.314896
139	ENSG00000166763	STRCP1	28.4827	-1.66272	0.407394	-4.08136	4.47726e-05	0.000364959	0.315842
140	ENSG00000264207	RP11-196G18.23	40.0908	-1.66208	0.322961	-5.14637	2.65569e-07	4.10094e-06	0.315983
141	ENSG00000181585	TMIE	12.6803	-1.66183	0.37853	-4.39022	1.13237e-05	0.000111269	0.316038
142	ENSG00000181885	CLDN7	11.9976	-1.65908	0.433243	-3.82944	0.000128438	0.000908724	0.316642
143	ENSG00000259863	SH3RF3-AS1	17.6164	-1.65859	0.372748	-4.44962	8.60219e-06	8.76813e-05	0.316749
144	ENSG00000268088	AC093063.2	13.7321	-1.65574	0.451202	-3.66962	0.000242914	0.00157707	0.317375
145	ENSG00000110079	MS4A4A	16.8214	-1.65287	0.463672	-3.56475	0.000364203	0.00225269	0.318006
146	ENSG00000133466	C1QTNF6	1125.88	-1.65078	0.179809	-9.1807	4.28315e-20	9.07427e-18	0.318469
147	ENSG00000121316	PLBD1	36.3938	-1.6505	0.469754	-3.51353	0.000442189	0.00265395	0.318531
148	ENSG00000227888	FAM66A	8.81758	-1.64978	0.438305	-3.764	0.000167216	0.00114624	0.318689
149	ENSG00000183625	CCR3	17.2874	-1.64774	0.426062	-3.86738	0.000110009	0.000793948	0.319139
150	ENSG00000235237	RP1-151B14.6	34.2647	-1.64726	0.31209	-5.27816	1.30489e-07	2.17505e-06	0.319246
151	ENSG00000162512	SDC3	21.3943	-1.64673	0.465513	-3.53746	0.000403996	0.00245331	0.319362
152	ENSG00000121552	CSTA	16.7422	-1.64401	0.456024	-3.60509	0.000312048	0.00196987	0.319967
153	ENSG00000142512	SIGLEC10	90.2638	-1.63998	0.432554	-3.79138	0.000149813	0.00104015	0.320861
154	ENSG00000127951	FGL2	277.577	-1.63708	0.465089	-3.51993	0.000431653	0.00259829	0.321506
155	ENSG00000142949	PTPRF	18.0613	-1.63027	0.379879	-4.29156	1.77418e-05	0.000164832	0.323027
156	ENSG00000166928	MS4A14	17.5495	-1.62712	0.451801	-3.60142	0.000316485	0.00199359	0.323733
157	ENSG00000102038	SMARCA1	23.4557	-1.62602	0.322654	-5.03952	4.66701e-07	6.82117e-06	0.32398
158	ENSG00000172638	EFEMP2	104.811	-1.62138	0.309104	-5.24543	1.55918e-07	2.531e-06	0.325024
159	ENSG00000198520	C1orf228	617.023	-1.62031	0.230019	-7.04424	1.86471e-12	1.08946e-10	0.325265
160	ENSG00000075391	RASAL2	35.8733	-1.6197	0.417767	-3.87705	0.000105732	0.000768707	0.325402
161	ENSG00000240505	TNFRSF13B	8.30084	-1.61921	0.433889	-3.73185	0.000190075	0.00127648	0.325514
162	ENSG00000133048	CHI3L1	1538.14	-1.61825	0.470722	-3.4378	0.000586467	0.00337341	0.325731
163	ENSG00000068831	RASGRP2	2085.26	-1.61821	0.250547	-6.45868	1.05617e-10	4.06492e-09	0.32574
164	ENSG00000197093	GAL3ST4	672.435	-1.61759	0.205305	-7.87898	3.30066e-15	3.23907e-13	0.325879
165	ENSG00000271447	MMP28	17.6491	-1.61657	0.384329	-4.2062	2.59696e-05	0.00022889	0.326111
166	ENSG00000175538	KCNE3	55.0224	-1.61498	0.364552	-4.43005	9.42117e-06	9.47929e-05	0.326469
167	ENSG00000274513	LILRB2	18.2284	-1.61449	0.470258	-3.43321	0.000596486	0.0034215	0.32658
168	ENSG00000276495	APBA2	1124.23	-1.61403	0.295861	-5.45536	4.88747e-08	9.08148e-07	0.326685
169	ENSG00000260750	RP11-482M8.1	18.338	-1.60931	0.391323	-4.11248	3.91424e-05	0.000324194	0.327755
170	ENSG00000275793	RIMBP3	75.305	-1.60352	0.274365	-5.84448	5.08143e-09	1.24396e-07	0.329073
171	ENSG00000019102	VSIG2	6.29123	-1.60277	0.466535	-3.43547	0.000591535	0.00339653	0.329245
172	ENSG00000271582	RP11-511P7.4	6.86319	-1.60203	0.455842	-3.51445	0.000440673	0.00264625	0.329412
173	ENSG00000176222	ZNF404	81.4162	-1.5989	0.268519	-5.95451	2.6086e-09	6.94064e-08	0.330129
174	ENSG00000226560	C2	19.0856	-1.59885	0.455178	-3.51258	0.000443786	0.00265931	0.330141
175	ENSG00000206372	C2	19.0856	-1.59885	0.455178	-3.51258	0.000443786	0.00265931	0.330141
176	ENSG00000231543	C2	19.0856	-1.59885	0.455178	-3.51258	0.000443786	0.00265931	0.330141
177	ENSG00000235017	C2	19.0856	-1.59885	0.455178	-3.51258	0.000443786	0.00265931	0.330141
178	ENSG00000225632	RP5-997D24.3	32.6188	-1.59801	0.340199	-4.6973	2.63628e-06	3.15033e-05	0.330331
179	ENSG00000132321	IQCA1	15.7048	-1.59784	0.424747	-3.76186	0.000168653	0.0011533	0.330371
180	ENSG00000090382	LYZ	7075.71	-1.59676	0.463433	-3.44552	0.000569972	0.00329526	0.330618
181	ENSG00000136205	TNS3	248.596	-1.59605	0.471062	-3.38819	0.000703547	0.00394185	0.330782
182	ENSG00000225205	AC093818.1	121.466	-1.59464	0.173601	-9.18567	4.08974e-20	8.74625e-18	0.331105
183	ENSG00000271576	RP11-486G15.2	23.261	-1.59341	0.328113	-4.85628	1.19614e-06	1.55925e-05	0.331388
184	ENSG00000100292	HMOX1	120.311	-1.59066	0.405565	-3.92209	8.7784e-05	0.000654167	0.332019
185	ENSG00000130208	APOC1	22.996	-1.58783	0.471137	-3.37022	0.00075109	0.00415584	0.332671
186	ENSG00000169994	MYO7B	16.9093	-1.58317	0.392609	-4.03244	5.51999e-05	0.00043807	0.333747
187	ENSG00000224397	SMIM25	46.1718	-1.58257	0.450807	-3.51054	0.000447203	0.00267132	0.333886
188	ENSG00000237914	SIRPG-AS1	142.046	-1.581	0.347561	-4.54885	5.39408e-06	5.84785e-05	0.33425
189	ENSG00000232962	HLA-DOA	36.6171	-1.58015	0.436895	-3.61676	0.000298309	0.0018921	0.334448
190	ENSG00000116701	NCF2	819.568	-1.57453	0.450483	-3.4952	0.000473701	0.00280667	0.335753
191	ENSG00000181790	ADGRB1	82.3677	-1.5743	0.217964	-7.22275	5.09452e-13	3.31861e-11	0.335805
192	ENSG00000276042	LILRB4	41.3899	-1.57323	0.455052	-3.45726	0.000545692	0.00317431	0.336054
193	ENSG00000272734	ADIRF-AS1	121.002	-1.56746	0.212325	-7.38233	1.55543e-13	1.15229e-11	0.337403
194	ENSG00000174600	CMKLR1	94.5728	-1.5665	0.471338	-3.32352	0.000888888	0.00477806	0.337626
195	ENSG00000276417	RP11-266K4.13	14.7767	-1.56486	0.374339	-4.18032	2.91096e-05	0.000252636	0.338011
196	ENSG00000143341	HMCN1	23.9005	-1.56467	0.348219	-4.49334	7.01141e-06	7.33803e-05	0.338056
197	ENSG00000074966	TXK	738.075	-1.5646	0.232561	-6.72771	1.72354e-11	8.05588e-10	0.338071
198	ENSG00000166432	ZMAT1	1807.21	-1.56097	0.0850604	-18.3513	3.22413e-75	3.65439e-71	0.338924
199	ENSG00000101605	MYOM1	88.3649	-1.56086	0.247478	-6.30705	2.84407e-10	9.9648e-09	0.33895
200	ENSG00000234911	TEX21P	17.2648	-1.55943	0.369083	-4.22514	2.38795e-05	0.000213372	0.339286
201	ENSG00000158825	CDA	8.49162	-1.55894	0.467939	-3.3315	0.000863786	0.00466996	0.339401
202	ENSG00000248101	AC002116.8	17.5859	-1.55888	0.426349	-3.65635	0.000255829	0.00165259	0.339414
203	ENSG00000232229	LINC00865	34.2781	-1.55724	0.409719	-3.80077	0.000144249	0.00100645	0.339799
204	ENSG00000089847	ANKRD24	56.7024	-1.55304	0.283004	-5.48768	4.07241e-08	7.75776e-07	0.340792
205	ENSG00000102001	CACNA1F	79.8293	-1.55143	0.31125	-4.9845	6.21224e-07	8.81259e-06	0.341172
206	ENSG00000226711	FAM66C	83.5145	-1.55124	0.238014	-6.51744	7.15174e-11	2.87452e-09	0.341217
207	ENSG00000227495	AC109333.10	62.5884	-1.54417	0.240692	-6.41556	1.40307e-10	5.21609e-09	0.342892
208	ENSG00000256742	RP13-941N14.1	37.5153	-1.544	0.272712	-5.66164	1.49937e-08	3.2183e-07	0.342934
209	ENSG00000162373	BEND5	30.6015	-1.54311	0.331779	-4.651	3.30323e-06	3.83808e-05	0.343146
210	ENSG00000150782	IL18	18.8302	-1.54196	0.439831	-3.50579	0.000455251	0.00270869	0.34342
211	ENSG00000254777	AC022182.1	14.7256	-1.54151	0.420813	-3.66316	0.000249122	0.00161307	0.343527
212	ENSG00000120594	PLXDC2	93.4741	-1.54137	0.47134	-3.27018	0.00107479	0.00561005	0.34356
213	ENSG00000174370	C11orf45	6.71043	-1.53965	0.46998	-3.27599	0.00105294	0.0055112	0.343969
214	ENSG00000133063	CHIT1	77.2244	-1.53935	0.447036	-3.44347	0.000574307	0.00331778	0.34404
215	ENSG00000213889	PPM1N	63.3403	-1.53928	0.274693	-5.60363	2.09914e-08	4.32595e-07	0.344058
216	ENSG00000010671	BTK	68.7066	-1.53911	0.413302	-3.72393	0.000196146	0.00131009	0.344098
217	ENSG00000135678	CPM	271.032	-1.53744	0.247687	-6.20718	5.39454e-10	1.72481e-08	0.344497
218	ENSG00000074964	ARHGEF10L	80.7729	-1.53673	0.470666	-3.26501	0.0010946	0.00569867	0.344666
219	ENSG00000188820	FAM26F	121.006	-1.53232	0.432644	-3.54175	0.000397483	0.00242078	0.345722
220	ENSG00000170485	NPAS2	88.2727	-1.52915	0.231689	-6.60001	4.11137e-11	1.74533e-09	0.346481
221	ENSG00000180061	TMEM150B	25.2944	-1.52722	0.457174	-3.34056	0.000836102	0.00455396	0.346946
222	ENSG00000176884	GRIN1	10.2807	-1.52685	0.455265	-3.35375	0.000797237	0.00436958	0.347035
223	ENSG00000214688	C10orf105	5.72813	-1.52524	0.458319	-3.32791	0.000875011	0.00471603	0.347421
224	ENSG00000177706	FAM20C	38.0951	-1.52423	0.451011	-3.37958	0.000725959	0.00404841	0.347665
225	ENSG00000235985	AIF1	19.9707	-1.52333	0.471261	-3.23244	0.00122736	0.00626504	0.347883
226	ENSG00000269502	DMRTC1	18.0041	-1.52162	0.33699	-4.51533	6.32182e-06	6.70688e-05	0.348294
227	ENSG00000139567	ACVRL1	15.252	-1.52063	0.437129	-3.47868	0.000503885	0.00296613	0.348533
228	ENSG00000183248	PRR36	8.77021	-1.51799	0.454356	-3.34098	0.00083483	0.00454813	0.349171
229	ENSG00000230090	AC108025.2	27.0314	-1.51707	0.438384	-3.4606	0.000538964	0.00314162	0.349394
230	ENSG00000173597	SULT1B1	927.149	-1.51702	0.31055	-4.88496	1.0345e-06	1.3719e-05	0.349406
231	ENSG00000246223	LINC01550	399.025	-1.51568	0.142683	-10.6226	2.33832e-26	1.12782e-23	0.349733
232	ENSG00000166927	MS4A7	248.738	-1.5144	0.465289	-3.25474	0.00113496	0.00586467	0.350043
233	ENSG00000173391	OLR1	20.1038	-1.51374	0.468796	-3.229	0.00124225	0.00632962	0.350202
234	ENSG00000042980	ADAM28	28.3557	-1.5131	0.392132	-3.85866	0.00011401	0.000819177	0.350357
235	ENSG00000237429	RP1-159A19.4	19.6513	-1.51272	0.373225	-4.0531	5.05437e-05	0.000406447	0.35045
236	ENSG00000267676	THA1P	54.5143	-1.51133	0.37072	-4.07674	4.56721e-05	0.000372157	0.350789
237	ENSG00000124406	ATP8A1	3088.31	-1.50864	0.126591	-11.9174	9.61018e-33	9.07722e-30	0.351443
238	ENSG00000169495	HTRA4	41.639	-1.50829	0.413057	-3.65154	0.000260669	0.00167777	0.351527
239	ENSG00000271605	MILR1	18.7227	-1.50785	0.461193	-3.26945	0.00107758	0.00562332	0.351636
240	ENSG00000272502	RP11-713M15.2	71.4071	-1.50411	0.262533	-5.72924	1.00884e-08	2.25093e-07	0.352547
241	ENSG00000165168	CYBB	1948.75	-1.50388	0.471198	-3.19161	0.00141482	0.00707532	0.352603
242	ENSG00000134780	DAGLA	27.488	-1.50209	0.451973	-3.3234	0.000889286	0.0047782	0.353043
243	ENSG00000138316	ADAMTS14	6.86249	-1.50068	0.468604	-3.20246	0.00136261	0.00684902	0.353386
244	ENSG00000229590	MSX2P1	13.1646	-1.50021	0.393495	-3.81253	0.00013755	0.000964763	0.353501
245	ENSG00000011600	TYROBP	232.804	-1.4999	0.461509	-3.25	0.00115405	0.00594705	0.353577
246	ENSG00000235304	LINC01281	133.25	-1.49713	0.354776	-4.21993	2.44378e-05	0.000217845	0.354258
247	ENSG00000223465	LST1	23.3016	-1.4958	0.422904	-3.53697	0.000404744	0.00245624	0.354585
248	ENSG00000227776	AKR1D1P1	6.80685	-1.49179	0.450898	-3.30849	0.000937997	0.00499494	0.35557
249	ENSG00000214193	SH3D21	79.4148	-1.49087	0.350649	-4.25175	2.12106e-05	0.00019235	0.355797
250	ENSG00000114646	CSPG5	75.9887	-1.48791	0.224442	-6.6294	3.37047e-11	1.46933e-09	0.356528
251	ENSG00000222028	PSMB11	20.784	-1.48729	0.454015	-3.27585	0.00105344	0.00551257	0.356683
252	ENSG00000167850	CD300C	12.0207	-1.48684	0.46868	-3.17241	0.00151181	0.00749918	0.356793
253	ENSG00000186818	LILRB4	37.7879	-1.48443	0.452033	-3.2839	0.00102383	0.00538494	0.357389
254	ENSG00000087245	MMP2	25.2581	-1.48218	0.439035	-3.37599	0.000735506	0.00408556	0.357948
255	ENSG00000172243	CLEC7A	69.2174	-1.4821	0.452121	-3.27812	0.00104503	0.00548119	0.357967
256	ENSG00000101916	TLR8	171.757	-1.48079	0.471302	-3.14191	0.00167849	0.00818449	0.358293
257	ENSG00000178732	GP5	50.6231	-1.47922	0.420882	-3.51456	0.000440477	0.00264578	0.358684
258	ENSG00000005379	TSPOAP1	532.311	-1.47555	0.220994	-6.67686	2.4411e-11	1.09796e-09	0.359597
259	ENSG00000119535	CSF3R	66.9488	-1.47084	0.461091	-3.1899	0.0014232	0.00711253	0.360773
260	ENSG00000103269	RHBDL1	13.3093	-1.47074	0.401123	-3.66656	0.000245839	0.00159408	0.360798
261	ENSG00000146192	FGD2	101.72	-1.46848	0.368133	-3.989	6.63514e-05	0.000512827	0.361362
262	ENSG00000177133	LINC00982	9.23865	-1.46817	0.470399	-3.12112	0.00180166	0.00869345	0.36144
263	ENSG00000274292	RP11-347I19.7	413.979	-1.46804	0.175704	-8.3552	6.53198e-17	8.55916e-15	0.361472
264	ENSG00000152766	ANKRD22	103.556	-1.46708	0.469253	-3.12642	0.00176947	0.00856366	0.361713
265	ENSG00000220008	LINGO3	281.578	-1.46569	0.146296	-10.0187	1.26189e-23	3.97302e-21	0.362062
266	ENSG00000266947	RP11-799D4.4	226.475	-1.46261	0.148991	-9.81676	9.53605e-23	2.77145e-20	0.362836
267	ENSG00000137747	TMPRSS13	45.9728	-1.46139	0.244306	-5.98177	2.20721e-09	6.00663e-08	0.363144
268	ENSG00000173805	HAP1	31.1959	-1.45893	0.370312	-3.93974	8.1571e-05	0.00061433	0.363762
269	ENSG00000263417	GTSCR1	13.5701	-1.45806	0.453868	-3.21252	0.00131574	0.00665177	0.363982
270	ENSG00000164855	TMEM184A	33.87	-1.45668	0.300339	-4.85011	1.23391e-06	1.60112e-05	0.364331
271	ENSG00000154102	C16orf74	46.6419	-1.4564	0.341661	-4.26271	2.01965e-05	0.00018424	0.364401
272	ENSG00000132514	CLEC10A	20.7308	-1.45625	0.470891	-3.09254	0.00198453	0.00940392	0.36444
273	ENSG00000271551	RP11-230C9.2	8.17782	-1.45472	0.422615	-3.44219	0.000577035	0.00332845	0.364826
274	ENSG00000204323	SMIM5	33.4887	-1.4536	0.269442	-5.39485	6.85823e-08	1.2232e-06	0.36511
275	ENSG00000175489	LRRC25	58.6171	-1.45311	0.462792	-3.13988	0.00169016	0.00822726	0.365233
276	ENSG00000125510	OPRL1	30.0396	-1.45282	0.305217	-4.75996	1.93632e-06	2.38816e-05	0.365306
277	ENSG00000197558	SSPO	44.6389	-1.45246	0.348779	-4.16441	3.12162e-05	0.000268046	0.365398
278	ENSG00000166126	AMN	34.1486	-1.45114	0.350402	-4.14137	3.45245e-05	0.000291182	0.365731
279	ENSG00000281856	RP11-744A16.4	26.3154	-1.44984	0.369092	-3.92814	8.56066e-05	0.000639834	0.366061
280	ENSG00000197665	AC007952.6	26.3154	-1.44984	0.369092	-3.92814	8.56066e-05	0.000639834	0.366061
281	ENSG00000259030	FPGT-TNNI3K	45.9718	-1.4493	0.255586	-5.67048	1.42396e-08	3.0772e-07	0.3662
282	ENSG00000186088	GSAP	570.329	-1.44878	0.230294	-6.291	3.15437e-10	1.09505e-08	0.366332
283	ENSG00000174807	CD248	108.558	-1.44851	0.364974	-3.96881	7.22323e-05	0.000553	0.366399
284	ENSG00000247157	LINC01252	52.4787	-1.44642	0.277444	-5.21336	1.8545e-07	2.95431e-06	0.366932
285	ENSG00000277807	LILRB1	35.8543	-1.44551	0.469579	-3.0783	0.00208182	0.0097748	0.367163
286	ENSG00000281569	KANSL1-AS1	20.0647	-1.44474	0.467686	-3.08913	0.00200746	0.00949647	0.367358
287	ENSG00000169884	WNT10B	36.8908	-1.44398	0.329274	-4.38534	1.15803e-05	0.000113586	0.367552
288	ENSG00000268500	AC018755.18	18.2862	-1.44268	0.469728	-3.0713	0.00213128	0.00996577	0.367884
289	ENSG00000180113	TDRD6	55.5339	-1.44261	0.463986	-3.10917	0.00187614	0.00899158	0.367901
290	ENSG00000257495	KRT73-AS1	66.9361	-1.4415	0.401914	-3.58658	0.000335043	0.00209462	0.368185
291	ENSG00000229170	C6orf214	22.6509	-1.44132	0.45227	-3.18686	0.00143824	0.00717445	0.36823
292	ENSG00000111275	ALDH2	388.119	-1.44018	0.333164	-4.32273	1.54111e-05	0.000145443	0.368522
293	ENSG00000226676	RP11-589B3.6	5.13411	-1.43931	0.458942	-3.13614	0.00171186	0.00832036	0.368744
294	ENSG00000138119	MYOF	257.07	-1.43887	0.46088	-3.12201	0.00179622	0.00867088	0.368856
295	ENSG00000215475	SIAH3	239.483	-1.43651	0.236995	-6.06133	1.34998e-09	3.87867e-08	0.369461
296	ENSG00000182472	CAPN12	70.4472	-1.43626	0.380983	-3.76989	0.00016332	0.00112361	0.369523
297	ENSG00000260231	JHDM1D-AS1	231.591	-1.43624	0.123878	-11.594	4.42173e-31	3.13238e-28	0.36953
298	ENSG00000103528	SYT17	14.6759	-1.4362	0.44165	-3.2519	0.00114637	0.00591044	0.369539
299	ENSG00000224892	RPS4XP16	40.6149	-1.43619	0.252297	-5.69246	1.25222e-08	2.73093e-07	0.369542
300	ENSG00000088367	EPB41L1	16.6965	-1.43574	0.395856	-3.62692	0.000286824	0.00182795	0.369657
301	ENSG00000242361	HLA-DMA	86.4972	-1.43456	0.293171	-4.89327	9.91755e-07	1.32325e-05	0.369959
302	ENSG00000258643	BCL2L2-PABPN1	36.7093	-1.4344	0.348548	-4.11536	3.86578e-05	0.000321073	0.37
303	ENSG00000000938	FGR	177.339	-1.43401	0.470179	-3.04993	0.00228894	0.0105851	0.3701
304	ENSG00000135549	PKIB	6.37025	-1.43393	0.45152	-3.17577	0.00149438	0.00742246	0.370122
305	ENSG00000278869	CITF22-49E9.3	26.4079	-1.43222	0.3465	-4.13339	3.57446e-05	0.000300555	0.37056
306	ENSG00000079215	SLC1A3	94.9316	-1.42796	0.471159	-3.03075	0.00243948	0.0111448	0.371655
307	ENSG00000232618	RP11-439L18.1	20.4947	-1.42596	0.386816	-3.6864	0.000227449	0.00149105	0.372172
308	ENSG00000119514	GALNT12	263.58	-1.42356	0.120082	-11.855	2.0279e-32	1.64438e-29	0.37279
309	ENSG00000007350	TKTL1	5.34615	-1.42319	0.4614	-3.08451	0.00203889	0.00960908	0.372887
310	ENSG00000109743	BST1	25.9047	-1.42247	0.450334	-3.15871	0.00158468	0.00779415	0.373072
311	ENSG00000228705	LINC00659	14.6082	-1.4207	0.365619	-3.88575	0.000102012	0.000745253	0.37353
312	ENSG00000137726	FXYD6	10.6395	-1.42045	0.464681	-3.05683	0.00223691	0.0103741	0.373595
313	ENSG00000105967	TFEC	146.022	-1.41854	0.429225	-3.30488	0.000950162	0.0050526	0.374091
314	ENSG00000255221	CARD17	24.9493	-1.41769	0.357748	-3.96281	7.40734e-05	0.000564617	0.374312
315	ENSG00000274949	RP5-1009E24.9	7.64129	-1.41656	0.45791	-3.09354	0.00197783	0.00938217	0.374604
316	ENSG00000242092	HLA-DMB	30.7051	-1.41567	0.330925	-4.27792	1.88649e-05	0.000173418	0.374835
317	ENSG00000204241	RP11-713P17.3	21.0116	-1.4146	0.399649	-3.5396	0.000400733	0.00243479	0.375114
318	ENSG00000176472	ZNF575	76.4584	-1.41165	0.199243	-7.08505	1.38989e-12	8.26967e-11	0.375883
319	ENSG00000142173	COL6A2	714.913	-1.41117	0.429653	-3.28445	0.00102182	0.00537562	0.376006
320	ENSG00000272711	RP11-259N19.1	25.6037	-1.40798	0.404164	-3.48369	0.000494546	0.0029157	0.376838
321	ENSG00000226423	AC093642.4	145.72	-1.40597	0.248339	-5.66149	1.50061e-08	3.2183e-07	0.377365
322	ENSG00000235271	LINC01422	5.46254	-1.40405	0.453468	-3.09624	0.00195992	0.00931433	0.377868
323	ENSG00000171812	COL8A2	7.2139	-1.40374	0.454267	-3.09012	0.00200079	0.00946867	0.377948
324	ENSG00000251287	ALG1L2	8.74225	-1.39983	0.435943	-3.21104	0.00132254	0.00668009	0.378973
325	ENSG00000275736	OSCAR	5.15217	-1.39915	0.471342	-2.96845	0.0029931	0.0132005	0.379152
326	ENSG00000223865	HLA-DPB1	207.912	-1.39843	0.207841	-6.72836	1.71587e-11	8.05321e-10	0.379341
327	ENSG00000225614	ZNF469	121.981	-1.39785	0.202483	-6.90355	5.0719e-12	2.64919e-10	0.379494
328	ENSG00000162493	PDPN	19.3913	-1.39734	0.45198	-3.0916	0.00199083	0.0094296	0.379628
329	ENSG00000127528	KLF2	303.192	-1.39617	0.306846	-4.55006	5.36294e-06	5.81686e-05	0.379937
330	ENSG00000213420	GPC2	567.058	-1.39614	0.192833	-7.24014	4.48207e-13	2.95361e-11	0.379944
331	ENSG00000180340	FZD2	4.53421	-1.39561	0.465236	-2.99978	0.00270173	0.0121206	0.380085
332	ENSG00000263264	CTB-133G6.1	221.507	-1.39466	0.207143	-6.73285	1.66369e-11	7.82452e-10	0.380333
333	ENSG00000269696	AC007228.11	18.77	-1.3926	0.407583	-3.41672	0.000633805	0.0036061	0.380879
334	ENSG00000186994	KANK3	27.0903	-1.39122	0.34806	-3.99706	6.41331e-05	0.000498229	0.381243
335	ENSG00000276173	IGHA2	12.2942	-1.38898	0.462795	-3.00129	0.00268835	0.0120678	0.381834
336	ENSG00000261089	CDC37P2	6.17409	-1.38836	0.46494	-2.98611	0.00282548	0.0125741	0.381998
337	ENSG00000165025	SYK	129.125	-1.38682	0.427436	-3.24452	0.0011765	0.00603805	0.382406
338	ENSG00000111863	ADTRP	746.066	-1.38664	0.204055	-6.79541	1.08005e-11	5.18722e-10	0.382456
339	ENSG00000152256	PDK1	1472.31	-1.38622	0.150102	-9.23524	2.57696e-20	5.61704e-18	0.382565
340	ENSG00000090659	CD209	40.4108	-1.38585	0.470466	-2.94571	0.00322216	0.0140306	0.382663
341	ENSG00000263874	LINC00672	151.857	-1.38571	0.170618	-8.12172	4.59638e-16	5.0827e-14	0.382701
342	ENSG00000206292	HLA-DOA	29.1501	-1.38453	0.420233	-3.29466	0.000985393	0.00520939	0.383015
343	ENSG00000147606	SLC26A7	6.85369	-1.3845	0.453806	-3.05086	0.00228187	0.010561	0.383023
344	ENSG00000260693	AC026150.8	24.4513	-1.38439	0.34274	-4.03919	5.36366e-05	0.000427678	0.383051
345	ENSG00000281960	AC026150.8	24.4513	-1.38439	0.34274	-4.03919	5.36366e-05	0.000427678	0.383051
346	ENSG00000277177	LILRA6	40.2014	-1.38381	0.455557	-3.03762	0.00238458	0.0109447	0.383206
347	ENSG00000171631	P2RY6	26.1212	-1.3828	0.470117	-2.94139	0.00326739	0.0141948	0.383474
348	ENSG00000182983	ZNF662	91.85	-1.38241	0.312662	-4.4214	9.80625e-06	9.79285e-05	0.383579
349	ENSG00000229299	RP4-583P15.10	10.5871	-1.3815	0.449005	-3.07679	0.00209242	0.0098124	0.383821
350	ENSG00000236849	LINC01474	7.52329	-1.38128	0.447722	-3.08512	0.00203471	0.00959935	0.383879
351	ENSG00000128805	ARHGAP22	35.8537	-1.38064	0.397439	-3.47383	0.000513091	0.00300938	0.38405
352	ENSG00000204364	C2	13.5809	-1.38032	0.458528	-3.01032	0.00260969	0.0117753	0.384134
353	ENSG00000171643	S100Z	11.9799	-1.37857	0.429912	-3.20664	0.00134294	0.00676664	0.384599
354	ENSG00000167914	GSDMA	74.3944	-1.37822	0.361366	-3.81391	0.000136787	0.00096047	0.384694
355	ENSG00000231160	KLF3-AS1	119.586	-1.37808	0.211349	-6.52039	7.01269e-11	2.82866e-09	0.384731
356	ENSG00000173269	MMRN2	9.83088	-1.37774	0.4286	-3.21452	0.00130664	0.00661016	0.38482
357	ENSG00000134028	ADAMDEC1	387.027	-1.37689	0.471321	-2.92133	0.00348537	0.0149753	0.385049
358	ENSG00000260807	RP11-161M6.2	286.49	-1.37669	0.272329	-5.05525	4.29819e-07	6.32699e-06	0.3851
359	ENSG00000104870	FCGRT	357.863	-1.37549	0.327398	-4.20128	2.65415e-05	0.000233205	0.385422
360	ENSG00000149260	CAPN5	81.4194	-1.37448	0.243674	-5.64067	1.69394e-08	3.57208e-07	0.38569
361	ENSG00000276452	LILRB1	11.9895	-1.37443	0.458599	-2.99702	0.00272633	0.0122048	0.385705
362	ENSG00000249846	LINC02021	44.9408	-1.37362	0.303317	-4.52865	5.93609e-06	6.36328e-05	0.385922
363	ENSG00000163823	CCR1	319.728	-1.37318	0.453556	-3.0276	0.00246505	0.011239	0.386038
364	ENSG00000277200	RP11-74E22.8	6.51962	-1.37187	0.469406	-2.92256	0.00347166	0.0149193	0.386391
365	ENSG00000164362	TERT	8.07381	-1.37127	0.453113	-3.02633	0.00247541	0.0112817	0.386551
366	ENSG00000197880	MDS2	70.7572	-1.3709	0.351676	-3.8982	9.69089e-05	0.000713951	0.386649
367	ENSG00000257151	PWAR6	174.646	-1.36926	0.235878	-5.80492	6.43956e-09	1.51866e-07	0.387091
368	ENSG00000108932	SLC16A6	105.59	-1.36728	0.187682	-7.28508	3.2147e-13	2.22177e-11	0.387622
369	ENSG00000162913	C1orf145	53.7994	-1.36584	0.274121	-4.98263	6.27257e-07	8.89262e-06	0.388007
370	ENSG00000150337	FCGR1A	103.677	-1.36526	0.451817	-3.0217	0.00251357	0.0114257	0.388166
371	ENSG00000263327	TAPT1-AS1	68.4484	-1.3652	0.243448	-5.60779	2.04927e-08	4.23087e-07	0.38818
372	ENSG00000188629	ZNF177	11.9128	-1.3644	0.395724	-3.44786	0.000565038	0.00327257	0.388396
373	ENSG00000157551	KCNJ15	51.6556	-1.36414	0.421371	-3.2374	0.00120626	0.00617045	0.388465
374	ENSG00000231419	LINC00689	53.6365	-1.36382	0.227131	-6.00453	1.9189e-09	5.31129e-08	0.388553
375	ENSG00000227222	DHX16	119.451	-1.36128	0.246924	-5.51294	3.52892e-08	6.8432e-07	0.389237
376	ENSG00000283141	RP11-109A6.5	5.08757	-1.36062	0.464798	-2.92734	0.0034188	0.0147368	0.389415
377	ENSG00000277301	RP5-1184F4.7	76.1736	-1.36059	0.286087	-4.75585	1.97611e-06	2.43063e-05	0.389424
378	ENSG00000128283	CDC42EP1	6.98688	-1.36054	0.457205	-2.97578	0.00292246	0.0129368	0.389436
379	ENSG00000122543	OCM	28.9904	-1.36045	0.331427	-4.10484	4.04597e-05	0.000333399	0.38946
380	ENSG00000159640	ACE	201.089	-1.35956	0.29623	-4.58953	4.44247e-06	4.93417e-05	0.389702
381	ENSG00000254910	RP11-326C3.7	180.736	-1.35853	0.212491	-6.39334	1.62296e-10	5.98226e-09	0.389979
382	ENSG00000123095	BHLHE41	79.5034	-1.3585	0.459397	-2.95713	0.00310516	0.0136074	0.389988
383	ENSG00000266153	RP11-190I17.2	6.73224	-1.35842	0.436251	-3.11386	0.00184657	0.00887425	0.390008
384	ENSG00000110076	NRXN2	13.0651	-1.35841	0.434134	-3.129	0.00175403	0.00850128	0.390013
385	ENSG00000158714	SLAMF8	316.315	-1.3583	0.468443	-2.8996	0.00373634	0.0158428	0.390041
386	ENSG00000230725	RP4-738P15.1	13.7928	-1.35804	0.406078	-3.34429	0.000824939	0.00450181	0.390111
387	ENSG00000245848	CEBPA	53.1692	-1.35708	0.430811	-3.15006	0.00163237	0.00800091	0.390372
388	ENSG00000149596	JPH2	4.83327	-1.3564	0.463159	-2.92858	0.00340516	0.0146922	0.390556
389	ENSG00000175857	GAPT	6.7602	-1.35621	0.466549	-2.9069	0.0036503	0.0155575	0.390607
390	ENSG00000261572	RP11-384L8.1	13.0231	-1.35618	0.370193	-3.66345	0.00024884	0.0016117	0.390614
391	ENSG00000186056	MATN1-AS1	145.268	-1.35075	0.184132	-7.33577	2.20445e-13	1.57643e-11	0.392089
392	ENSG00000134243	SORT1	99.0845	-1.3461	0.404452	-3.32821	0.000874044	0.00471194	0.393353
393	ENSG00000231588	SHQ1P1	16.1203	-1.34588	0.378363	-3.55712	0.000374937	0.00230587	0.393413
394	ENSG00000283284	CYP2D6	47.8427	-1.3456	0.242267	-5.55421	2.78865e-08	5.55013e-07	0.393489
395	ENSG00000254860	TMEM9B-AS1	67.2588	-1.34552	0.235353	-5.71703	1.084e-08	2.39739e-07	0.393511
396	ENSG00000134256	CD101	406.653	-1.34523	0.432525	-3.11019	0.00186969	0.00896825	0.39359
397	ENSG00000160207	HSF2BP	10.0235	-1.34488	0.418372	-3.21454	0.00130652	0.00661016	0.393688
398	ENSG00000275532	CTB-58E17.3	9.64003	-1.34375	0.434378	-3.0935	0.00197812	0.00938217	0.393996
399	ENSG00000185640	KRT79	11.5311	-1.34374	0.435433	-3.08599	0.00202878	0.00957934	0.393998
400	ENSG00000228623	ZNF883	27.4435	-1.34316	0.360493	-3.7259	0.000194618	0.00130141	0.394156
401	ENSG00000224566	FAM96AP2	9.06839	-1.34288	0.432042	-3.10822	0.00188215	0.00901052	0.394232
402	ENSG00000105048	TNNT1	6.53529	-1.34249	0.458698	-2.92674	0.00342538	0.0147567	0.39434
403	ENSG00000177590	GIMAP3P	37.5861	-1.34205	0.270949	-4.95314	7.30249e-07	1.01248e-05	0.39446
404	ENSG00000136929	HEMGN	40.5867	-1.34117	0.333999	-4.0155	5.93206e-05	0.000465469	0.3947
405	ENSG00000206428	AIF1	15.7917	-1.33932	0.471004	-2.84354	0.00446155	0.0183355	0.395207
406	ENSG00000168461	RAB31	216.423	-1.33925	0.37347	-3.58596	0.000335837	0.00209901	0.395226
407	ENSG00000239282	GATSL3	71.5546	-1.33774	0.250027	-5.35037	8.77727e-08	1.53173e-06	0.395641
408	ENSG00000233387	RP11-342D11.3	16.7203	-1.33771	0.348806	-3.8351	0.000125514	0.0008911	0.395649
409	ENSG00000136378	ADAMTS7	21.9625	-1.33732	0.425094	-3.14593	0.00165559	0.00808851	0.395756
410	ENSG00000254362	RP11-14I17.3	17.2262	-1.33676	0.433644	-3.08262	0.0020519	0.00966035	0.39591
411	ENSG00000275481	RP11-474P2.6	19.7929	-1.33179	0.358876	-3.71101	0.000206436	0.00136753	0.397274
412	ENSG00000261118	RP11-104N10.1	19.6808	-1.33177	0.339519	-3.92252	8.76269e-05	0.000653339	0.39728
413	ENSG00000259803	SLC22A31	30.6835	-1.33146	0.401085	-3.31963	0.000901356	0.00483046	0.397367
414	ENSG00000148677	ANKRD1	59.2045	-1.33091	0.456291	-2.91679	0.00353649	0.0151605	0.397519
415	ENSG00000008516	MMP25	121.522	-1.33072	0.212144	-6.27269	3.54858e-10	1.21389e-08	0.397571
416	ENSG00000135643	KCNMB4	60.1988	-1.3305	0.237155	-5.61028	2.02005e-08	4.17434e-07	0.397629
417	ENSG00000037280	FLT4	110.706	-1.32956	0.437917	-3.0361	0.00239662	0.010983	0.39789
418	ENSG00000230415	LINC01786	19.3063	-1.32854	0.327634	-4.05496	5.01429e-05	0.000403654	0.39817
419	ENSG00000080166	DCT	15.5789	-1.32825	0.406899	-3.26432	0.00109726	0.00570892	0.398251
420	ENSG00000110492	MDK	16.7633	-1.32813	0.35093	-3.7846	0.000153953	0.00106564	0.398284
421	ENSG00000226826	HLA-DPB1	217.752	-1.32812	0.206807	-6.42206	1.34444e-10	5.05425e-09	0.398286
422	ENSG00000237710	HLA-DPB1	217.752	-1.32812	0.206807	-6.42206	1.34444e-10	5.05425e-09	0.398286
423	ENSG00000171051	FPR1	44.5075	-1.32685	0.469392	-2.82673	0.00470254	0.019142	0.398639
424	ENSG00000224596	ZMIZ1-AS1	49.3581	-1.32378	0.452201	-2.92742	0.00341787	0.0147358	0.399486
425	ENSG00000099377	HSD3B7	98.752	-1.32226	0.337507	-3.91773	8.93861e-05	0.000664141	0.399907
426	ENSG00000139174	PRICKLE1	27.1384	-1.32166	0.385824	-3.42556	0.000613532	0.0035095	0.400073
427	ENSG00000171595	DNAI2	10.7408	-1.32127	0.431928	-3.05901	0.00222073	0.0103117	0.400182
428	ENSG00000244119	PDCL3P4	57.7309	-1.31973	0.334399	-3.94658	7.92763e-05	0.000598439	0.40061
429	ENSG00000177301	KCNA2	30.8419	-1.31903	0.319635	-4.12668	3.68033e-05	0.000307858	0.400804
430	ENSG00000230870	FBXW11P1	4.88244	-1.31873	0.464445	-2.83936	0.0045204	0.0185237	0.400889
431	ENSG00000272489	RP11-182L21.5	56.2493	-1.31686	0.295476	-4.45675	8.32099e-06	8.51981e-05	0.401406
432	ENSG00000140092	FBLN5	177.218	-1.31344	0.279483	-4.69954	2.60752e-06	3.11761e-05	0.40236
433	ENSG00000130881	LRP3	4.54982	-1.31302	0.468625	-2.80186	0.00508089	0.0204508	0.402477
434	ENSG00000271938	RP11-589C21.6	6.92949	-1.31291	0.4329	-3.03282	0.0024228	0.0110753	0.402508
435	ENSG00000150510	FAM124A	32.8673	-1.31243	0.450852	-2.91101	0.00360263	0.0153829	0.402641
436	ENSG00000261335	RP11-318A15.2	5.90984	-1.31223	0.456521	-2.8744	0.0040479	0.0169428	0.402699
437	ENSG00000130584	ZBTB46	113.586	-1.31221	0.211281	-6.21072	5.27422e-10	1.6935e-08	0.402704
438	ENSG00000163013	FBXO41	865.564	-1.31214	0.127318	-10.306	6.61738e-25	2.47601e-22	0.402723
439	ENSG00000271966	RP11-7F18.2	9.46435	-1.31058	0.430433	-3.0448	0.00232836	0.0107389	0.403158
440	ENSG00000239463	HLA-DMA	72.1817	-1.30961	0.283551	-4.61861	3.8632e-06	4.37219e-05	0.40343
441	ENSG00000243215	HLA-DMA	72.1817	-1.30961	0.283551	-4.61861	3.8632e-06	4.37219e-05	0.40343
442	ENSG00000243189	HLA-DMA	72.1817	-1.30961	0.283551	-4.61861	3.8632e-06	4.37219e-05	0.40343
443	ENSG00000242685	HLA-DMA	72.1817	-1.30961	0.283551	-4.61861	3.8632e-06	4.37219e-05	0.40343
444	ENSG00000243719	HLA-DMA	72.1817	-1.30961	0.283551	-4.61861	3.8632e-06	4.37219e-05	0.40343
445	ENSG00000205710	C17orf107	13.163	-1.30956	0.370876	-3.53099	0.000414004	0.00250268	0.403444
446	ENSG00000261480	GOLGA8M	8.53298	-1.30916	0.444056	-2.94818	0.0031965	0.0139376	0.403556
447	ENSG00000167046	RP11-93B14.6	6.60561	-1.30776	0.44641	-2.9295	0.00339507	0.0146624	0.403948
448	ENSG00000183386	FHL3	110.779	-1.30769	0.217878	-6.00196	1.94953e-09	5.37639e-08	0.403966
449	ENSG00000065361	ERBB3	46.9422	-1.30765	0.282525	-4.62842	3.68461e-06	4.19099e-05	0.403979
450	ENSG00000095303	PTGS1	21.7829	-1.30728	0.469935	-2.78184	0.00540523	0.0215218	0.404081
451	ENSG00000255197	RP11-750H9.5	5.78134	-1.30666	0.468989	-2.78612	0.00533432	0.0212894	0.404256
452	ENSG00000266913	LINC01841	6.47837	-1.30444	0.456931	-2.85478	0.00430673	0.0178449	0.40488
453	ENSG00000196155	PLEKHG4	780.45	-1.30425	0.0843882	-15.4554	6.93804e-54	2.47347e-50	0.404931
454	ENSG00000088899	LZTS3	410.811	-1.30387	0.216438	-6.02422	1.69924e-09	4.76144e-08	0.405038
455	ENSG00000237346	RP3-448I9.2	7.34978	-1.30335	0.456111	-2.85753	0.00426954	0.0177134	0.405185
456	ENSG00000164512	ANKRD55	70.8502	-1.30321	0.311238	-4.18718	2.8244e-05	0.000245782	0.405223
457	ENSG00000282464	RP13-46H24.1	27.1418	-1.30246	0.384402	-3.38827	0.000703355	0.00394175	0.405435
458	ENSG00000066336	SPI1	190.19	-1.30012	0.468625	-2.77433	0.00553159	0.0219838	0.406093
459	ENSG00000173898	SPTBN2	15.5625	-1.29684	0.38637	-3.35648	0.000789406	0.00433282	0.407016
460	ENSG00000179348	GATA2	11.4996	-1.29671	0.398755	-3.25189	0.00114642	0.00591044	0.407054
461	ENSG00000234514	LST1	21.2174	-1.29595	0.450973	-2.87367	0.00405737	0.0169667	0.407269
462	ENSG00000204681	GABBR1	218.774	-1.29511	0.295403	-4.38422	1.16404e-05	0.000114034	0.407504
463	ENSG00000275673	RP11-876N24.7	21.4771	-1.29355	0.337836	-3.82893	0.000128701	0.000909801	0.407946
464	ENSG00000268510	IFNL3P1	6.13043	-1.29293	0.448061	-2.8856	0.00390665	0.0164327	0.408123
465	ENSG00000164251	F2RL1	260.792	-1.29289	0.308318	-4.19337	2.74842e-05	0.000239907	0.408132
466	ENSG00000182871	COL18A1	1430.77	-1.29142	0.278642	-4.63471	3.57432e-06	4.08811e-05	0.408548
467	ENSG00000140848	CPNE2	65.8732	-1.29084	0.288163	-4.47954	7.48026e-06	7.76065e-05	0.408713
468	ENSG00000137673	MMP7	68.5662	-1.29041	0.341424	-3.77949	0.000157152	0.00108579	0.408835
469	ENSG00000203867	RBM20	26.1162	-1.28963	0.29842	-4.32152	1.54956e-05	0.000146119	0.409056
470	ENSG00000154328	NEIL2	265.185	-1.28944	0.154113	-8.3668	5.9202e-17	7.94113e-15	0.409111
471	ENSG00000152926	ZNF117	420.395	-1.28877	0.195909	-6.57841	4.75498e-11	1.98144e-09	0.4093
472	ENSG00000169245	CXCL10	167.03	-1.28737	0.420021	-3.06501	0.00217664	0.0101277	0.409698
473	ENSG00000187098	MITF	38.0108	-1.28497	0.429984	-2.98842	0.00280421	0.0124988	0.410378
474	ENSG00000167676	PLIN4	40.9633	-1.28306	0.263677	-4.86604	1.13858e-06	1.49366e-05	0.410922
475	ENSG00000232957	HLA-DOA	41.7285	-1.28133	0.458792	-2.79284	0.00522476	0.0209473	0.411415
476	ENSG00000164398	ACSL6	492.53	-1.28059	0.231643	-5.52829	3.23358e-08	6.33553e-07	0.411627
477	ENSG00000273331	TM4SF19-TCTEX1D2	6.28218	-1.27964	0.470383	-2.72042	0.00651997	0.0251135	0.411899
478	ENSG00000228157	AC007952.5	136.12	-1.27845	0.309459	-4.13124	3.60807e-05	0.00030253	0.412238
479	ENSG00000119866	BCL11A	45.1326	-1.27783	0.378163	-3.37905	0.00072736	0.00405422	0.412415
480	ENSG00000133246	PRAM1	51.2564	-1.27753	0.410406	-3.11285	0.00185287	0.00890267	0.4125
481	ENSG00000225032	RP11-228B15.4	195.611	-1.27682	0.182992	-6.97746	3.00569e-12	1.65781e-10	0.412704
482	ENSG00000168062	BATF2	23.6949	-1.27613	0.458738	-2.78184	0.00540523	0.0215218	0.4129
483	ENSG00000180938	ZNF572	54.5349	-1.27612	0.212747	-5.99828	1.9942e-09	5.48624e-08	0.412905
484	ENSG00000167701	GPT	76.0814	-1.27522	0.206546	-6.17404	6.65685e-10	2.09008e-08	0.413162
485	ENSG00000231859	AC007875.2	39.5138	-1.27475	0.33401	-3.81651	0.000135355	0.000952612	0.413296
486	ENSG00000133687	TMTC1	8.24408	-1.27464	0.443216	-2.87589	0.00402887	0.0168724	0.413328
487	ENSG00000035115	SH3YL1	908.918	-1.27439	0.193653	-6.58077	4.68014e-11	1.95385e-09	0.413401
488	ENSG00000174292	TNK1	155.345	-1.27437	0.209332	-6.08778	1.14484e-09	3.37481e-08	0.413406
489	ENSG00000266086	RP11-159D12.5	25.6366	-1.2718	0.326507	-3.89518	9.81245e-05	0.000722437	0.414142
490	ENSG00000277406	CH17-385C13.2	61.6256	-1.27136	0.28786	-4.41658	1.00273e-05	9.99602e-05	0.41427
491	ENSG00000050165	DKK3	16.6919	-1.27097	0.459463	-2.76621	0.00567127	0.0224132	0.414381
492	ENSG00000226648	PLCG1-AS1	20.8503	-1.27064	0.343721	-3.69673	0.000218394	0.00144043	0.414475
493	ENSG00000139055	ERP27	102.767	-1.2706	0.235076	-5.40505	6.47905e-08	1.16474e-06	0.414488
494	ENSG00000215861	WI2-1896O14.1	24.7341	-1.27009	0.459522	-2.76393	0.00571091	0.0225502	0.414634
495	ENSG00000175707	KDF1	34.5991	-1.26841	0.298717	-4.24619	2.17436e-05	0.000196377	0.415117
496	ENSG00000281436	CYP2D8P	12.4226	-1.26814	0.391996	-3.23509	0.00121605	0.00621432	0.415194
497	ENSG00000273002	RP11-336K24.12	41.4566	-1.26758	0.330811	-3.83174	0.000127242	0.000901955	0.415356
498	ENSG00000006659	LGALS14	6.98748	-1.26714	0.454753	-2.78644	0.00532903	0.0212779	0.415482
499	ENSG00000268049	CTD-2619J13.9	28.7193	-1.26698	0.310879	-4.07548	4.59204e-05	0.000373777	0.415529
500	ENSG00000074410	CA12	65.6602	-1.26205	0.463934	-2.72032	0.00652195	0.025114	0.416952
501	ENSG00000112299	VNN1	18.8092	-1.26202	0.439081	-2.87423	0.00405008	0.0169487	0.416959
502	ENSG00000012779	ALOX5	38.7141	-1.26109	0.466992	-2.70045	0.00692463	0.0264391	0.417229
503	ENSG00000131142	CCL25	4.59658	-1.26001	0.470948	-2.67547	0.00746239	0.0281379	0.417541
504	ENSG00000188906	LRRK2	204.549	-1.25935	0.471088	-2.67328	0.00751138	0.0282756	0.417732
505	ENSG00000224215	RP11-371A19.2	6.82022	-1.25909	0.462241	-2.72387	0.0064521	0.0249	0.417808
506	ENSG00000160856	FCRL3	288.346	-1.25843	0.294479	-4.27341	1.92504e-05	0.000176237	0.417999
507	ENSG00000196220	SRGAP3	236.596	-1.25816	0.316163	-3.97946	6.90711e-05	0.000531852	0.418077
508	ENSG00000105088	OLFM2	292.431	-1.25793	0.166313	-7.56367	3.91846e-14	3.26572e-12	0.418143
509	ENSG00000100368	CSF2RB	429.361	-1.25756	0.463742	-2.71177	0.00669245	0.0256689	0.41825
510	ENSG00000272606	RP11-554J4.1	31.8832	-1.25723	0.267244	-4.70445	2.54547e-06	3.04824e-05	0.418345
511	ENSG00000136895	GARNL3	24.1885	-1.25669	0.333234	-3.77118	0.000162475	0.00111814	0.418503
512	ENSG00000131203	IDO1	1639.33	-1.25638	0.420339	-2.98897	0.00279921	0.0124838	0.418593
513	ENSG00000149150	SLC43A1	241.914	-1.25623	0.174004	-7.21954	5.21632e-13	3.35934e-11	0.418637
514	ENSG00000149131	SERPING1	201.768	-1.2549	0.469356	-2.67365	0.00750301	0.0282535	0.419024
515	ENSG00000275342	PRAG1	799.97	-1.25475	0.171983	-7.29576	2.96986e-13	2.05883e-11	0.419067
516	ENSG00000203896	LIME1	850.27	-1.25429	0.186122	-6.73908	1.59388e-11	7.54313e-10	0.4192
517	ENSG00000065833	ME1	15.215	-1.25357	0.432713	-2.89699	0.00376761	0.0159432	0.41941
518	ENSG00000163625	WDFY3	65.3055	-1.25064	0.430888	-2.90247	0.00370236	0.0157347	0.420262
519	ENSG00000275765	RP11-54C4.3	24.3571	-1.25031	0.35132	-3.55891	0.000372397	0.00229212	0.420356
520	ENSG00000204311	DFNB59	46.4811	-1.24996	0.262762	-4.757	1.96489e-06	2.41814e-05	0.420461
521	ENSG00000154127	UBASH3B	600.043	-1.24985	0.227321	-5.49819	3.83715e-08	7.38407e-07	0.420491
522	ENSG00000230804	C2orf27AP3	5.9388	-1.24907	0.452746	-2.75888	0.00579998	0.0228184	0.420719
523	ENSG00000238039	AF011889.2	42.5398	-1.24895	0.381895	-3.2704	0.00107395	0.00560697	0.420754
524	ENSG00000277781	MROH6	47.1192	-1.24851	0.264049	-4.72831	2.264e-06	2.74893e-05	0.420884
525	ENSG00000108700	CCL8	700.178	-1.24514	0.462677	-2.69117	0.00712014	0.027068	0.421866
526	ENSG00000112655	PTK7	66.1365	-1.24447	0.234134	-5.31522	1.0653e-07	1.81437e-06	0.422062
527	ENSG00000244219	GS1-259H13.2	13.9712	-1.24392	0.381333	-3.26203	0.00110617	0.00574605	0.422224
528	ENSG00000242866	STRC	59.8229	-1.24333	0.302958	-4.10397	4.06117e-05	0.00033453	0.422397
529	ENSG00000231584	FAHD2CP	87.842	-1.24318	0.212602	-5.84748	4.99076e-09	1.22309e-07	0.422439
530	ENSG00000108688	CCL7	257.238	-1.24235	0.456682	-2.72038	0.00652072	0.0251135	0.422684
531	ENSG00000281099	RP11-341N2.2	10.0121	-1.24118	0.408485	-3.0385	0.00237763	0.0109172	0.423026
532	ENSG00000018280	SLC11A1	379.471	-1.2409	0.470571	-2.63702	0.0083638	0.0309297	0.423107
533	ENSG00000278279	LILRB4	74.2202	-1.24026	0.464959	-2.66746	0.00764264	0.0286602	0.423296
534	ENSG00000223750	SIRPB3P	7.25979	-1.24001	0.450987	-2.74955	0.0059677	0.023389	0.423369
535	ENSG00000080573	COL5A3	152.814	-1.23965	0.464872	-2.66664	0.00766131	0.0287207	0.423476
536	ENSG00000169129	AFAP1L2	86.3325	-1.23905	0.212951	-5.81847	5.93886e-09	1.41714e-07	0.423651
537	ENSG00000007264	MATK	169.649	-1.23898	0.37785	-3.27901	0.0010417	0.00546756	0.423673
538	ENSG00000277134	LILRB1	20.8307	-1.23858	0.464242	-2.66796	0.00763142	0.0286229	0.42379
539	ENSG00000172345	STARD5	787.294	-1.23762	0.115534	-10.7121	8.92867e-27	4.71907e-24	0.424073
540	ENSG00000275873	LMNTD2	168.712	-1.23761	0.198018	-6.24999	4.10478e-10	1.37042e-08	0.424075
541	ENSG00000215523	C6orf214	14.5065	-1.23735	0.429507	-2.88086	0.00396592	0.0166519	0.424151
542	ENSG00000101049	SGK2	14.676	-1.23729	0.375674	-3.29352	0.000989428	0.0052295	0.424169
543	ENSG00000108950	FAM20A	44.1551	-1.23595	0.336304	-3.67508	0.000237775	0.00154711	0.424564
544	ENSG00000116032	GRIN3B	62.9196	-1.23571	0.254517	-4.85511	1.20319e-06	1.56663e-05	0.424634
545	ENSG00000278665	RP11-666O2.4	6.94577	-1.23513	0.454922	-2.71504	0.00662678	0.0254399	0.424804
546	ENSG00000242686	RP11-1191J2.2	22.1824	-1.23479	0.409387	-3.01618	0.0025598	0.0115928	0.424906
547	ENSG00000276445	LLNLR-268E12.1	7.08477	-1.23428	0.461868	-2.67238	0.00753157	0.0283328	0.425053
548	ENSG00000247796	CTD-2366F13.1	63.4374	-1.23426	0.203226	-6.07335	1.25268e-09	3.65942e-08	0.42506
549	ENSG00000266714	MYO15B	2233.86	-1.23307	0.339557	-3.63141	0.000281873	0.00180044	0.42541
550	ENSG00000166359	WDR88	40.4673	-1.23195	0.277929	-4.43259	9.31075e-06	9.40577e-05	0.425743
551	ENSG00000225791	TRAM2-AS1	40.4678	-1.23036	0.251207	-4.89781	9.6909e-07	1.29836e-05	0.42621
552	ENSG00000276429	PLCH2	266.728	-1.22918	0.241032	-5.09967	3.40252e-07	5.12844e-06	0.426559
553	ENSG00000071575	TRIB2	2844.41	-1.22917	0.263808	-4.65932	3.1725e-06	3.7109e-05	0.426564
554	ENSG00000149527	PLCH2	333.625	-1.22874	0.238856	-5.14425	2.68588e-07	4.14192e-06	0.426691
555	ENSG00000272638	GS1-114I9.1	25.006	-1.22849	0.399004	-3.07889	0.00207775	0.00975972	0.426764
556	ENSG00000231826	LINC01819	7.14395	-1.22783	0.449531	-2.73136	0.0063073	0.0244369	0.426958
557	ENSG00000272343	RP11-140I16.3	13.5298	-1.22594	0.395485	-3.09984	0.00193624	0.00921725	0.427518
558	ENSG00000173110	HSPA6	14.3625	-1.22573	0.470401	-2.60573	0.009168	0.0333863	0.42758
559	ENSG00000112799	LY86	11.9302	-1.22535	0.469701	-2.60879	0.00908617	0.0331468	0.427693
560	ENSG00000248015	AC005329.7	39.7154	-1.22427	0.327157	-3.74215	0.000182452	0.00123463	0.428013
561	ENSG00000144476	ACKR3	71.2835	-1.22416	0.225536	-5.42779	5.70561e-08	1.04391e-06	0.428047
562	ENSG00000146021	KLHL3	365.669	-1.22401	0.229519	-5.33295	9.66322e-08	1.66418e-06	0.428091
563	ENSG00000242258	LINC00996	36.3189	-1.22274	0.404148	-3.02548	0.00248238	0.0113112	0.428468
564	ENSG00000275565	ALOX5	36.8522	-1.22246	0.463767	-2.63593	0.0083907	0.0310139	0.428552
565	ENSG00000101307	SIRPB1	198.745	-1.22189	0.386657	-3.16014	0.00157694	0.00776277	0.428721
566	ENSG00000145063	AC062028.1	19.3385	-1.22136	0.37817	-3.22965	0.00123943	0.00631671	0.42888
567	ENSG00000262001	DLGAP1-AS2	160.299	-1.2213	0.248396	-4.91673	8.80011e-07	1.2003e-05	0.428897
568	ENSG00000267194	RP1-193H18.2	72.9062	-1.22057	0.196047	-6.22592	4.78739e-10	1.56151e-08	0.429113
569	ENSG00000164124	TMEM144	18.2062	-1.21689	0.448974	-2.71037	0.00672081	0.0257529	0.43021
570	ENSG00000232788	AC078883.3	43.6471	-1.21603	0.330141	-3.68337	0.000230171	0.00150541	0.430465
571	ENSG00000132932	ATP8A2	134.418	-1.21602	0.190875	-6.37075	1.88108e-10	6.85482e-09	0.430469
572	ENSG00000271105	SCML2P2	13.5086	-1.21597	0.405952	-2.99534	0.00274138	0.0122694	0.430485
573	ENSG00000089012	SIRPG	802.328	-1.21571	0.203846	-5.96386	2.46349e-09	6.60105e-08	0.430561
574	ENSG00000247121	CTD-2260A17.2	53.8431	-1.21544	0.216306	-5.61907	1.91985e-08	3.98546e-07	0.430642
575	ENSG00000212694	LINC01089	1523.7	-1.21518	0.138158	-8.79562	1.4226e-18	2.55944e-16	0.430719
576	ENSG00000124196	GTSF1L	22.3184	-1.21491	0.341894	-3.55348	0.000380164	0.00232917	0.430799
577	ENSG00000144868	TMEM108	27.4959	-1.21459	0.336492	-3.60956	0.00030672	0.00194002	0.430897
578	ENSG00000230148	HOXB-AS1	69.709	-1.21352	0.252603	-4.80407	1.55471e-06	1.96418e-05	0.431215
579	ENSG00000062524	LTK	46.038	-1.21205	0.396865	-3.05406	0.00225768	0.0104598	0.431655
580	ENSG00000217643	PTGES3P2	7.68753	-1.21198	0.449101	-2.69869	0.00696129	0.0265532	0.431674
581	ENSG00000174837	ADGRE1	586.508	-1.21151	0.308218	-3.9307	8.47006e-05	0.000634374	0.431816
582	ENSG00000035862	TIMP2	340.451	-1.20942	0.442875	-2.73085	0.00631713	0.0244583	0.432441
583	ENSG00000196557	CACNA1H	150.792	-1.20939	0.250608	-4.82583	1.39423e-06	1.7796e-05	0.432452
584	ENSG00000012223	LTF	17.3438	-1.20896	0.352793	-3.42684	0.000610646	0.00349564	0.432579
585	ENSG00000145700	ANKRD31	41.5933	-1.20882	0.27809	-4.34689	1.38084e-05	0.000131816	0.432621
586	ENSG00000235169	SMIM1	11.2624	-1.20752	0.431486	-2.79852	0.00513374	0.0206342	0.433011
587	ENSG00000204839	MROH6	49.5311	-1.207	0.257079	-4.69505	2.66544e-06	3.17847e-05	0.433168
588	ENSG00000283914	RP11-219G17.9	40.3493	-1.20689	0.411319	-2.93419	0.00334418	0.0144769	0.433201
589	ENSG00000165269	AQP7	6.04286	-1.2066	0.456446	-2.64346	0.00820638	0.030417	0.43329
590	ENSG00000204634	TBC1D8	129.594	-1.20625	0.250384	-4.8176	1.45296e-06	1.84522e-05	0.433394
591	ENSG00000251432	RP11-420A23.1	35.1373	-1.20582	0.289128	-4.17056	3.03848e-05	0.000261998	0.433521
592	ENSG00000281244	ADAMTS13	48.1634	-1.20581	0.26533	-4.54457	5.50466e-06	5.95633e-05	0.433525
593	ENSG00000183087	GAS6	248.522	-1.2039	0.286553	-4.20132	2.6536e-05	0.000233205	0.4341
594	ENSG00000274619	CFD	8.21621	-1.20305	0.46111	-2.60903	0.00907986	0.0331345	0.434356
595	ENSG00000267750	RUNDC3A-AS1	64.0765	-1.20228	0.249946	-4.81013	1.50829e-06	1.9099e-05	0.434589
596	ENSG00000253669	KB-1732A1.1	18.65	-1.20133	0.376275	-3.19271	0.00140946	0.00705163	0.434873
597	ENSG00000268204	CTD-3214H19.6	35.6701	-1.20081	0.323436	-3.71265	0.000205099	0.00136026	0.435032
598	ENSG00000203747	FCGR3A	81.9019	-1.20071	0.456606	-2.62963	0.00854771	0.0314822	0.435062
599	ENSG00000054277	OPN3	159.41	-1.20018	0.232169	-5.16942	2.34818e-07	3.66857e-06	0.435221
600	ENSG00000131724	IL13RA1	220.85	-1.19911	0.39447	-3.03979	0.00236744	0.0108793	0.435545
601	ENSG00000256576	RP13-977J11.2	265.877	-1.19867	0.192951	-6.21233	5.22056e-10	1.67865e-08	0.435675
602	ENSG00000258116	RP11-493L12.6	38.0102	-1.19858	0.354201	-3.3839	0.000714652	0.00399616	0.435704
603	ENSG00000275772	LL22NC03-24A12.9	4.97167	-1.19855	0.470497	-2.54741	0.0108526	0.0384824	0.435713
604	ENSG00000064201	TSPAN32	282.855	-1.19799	0.338694	-3.53707	0.00040459	0.00245624	0.435883
605	ENSG00000106624	AEBP1	106.742	-1.19787	0.20813	-5.7554	8.64378e-09	1.97526e-07	0.435917
606	ENSG00000151012	SLC7A11	480.896	-1.19706	0.430618	-2.77987	0.00543808	0.0216387	0.436163
607	ENSG00000254419	RP11-261P9.4	38.2431	-1.19627	0.31304	-3.82146	0.000132666	0.000935429	0.436403
608	ENSG00000126759	CFP	199.914	-1.19598	0.214367	-5.57912	2.41738e-08	4.90596e-07	0.436491
609	ENSG00000160323	ADAMTS13	47.9344	-1.1959	0.266488	-4.48765	7.20134e-06	7.50907e-05	0.436513
610	ENSG00000253764	RP11-439C15.4	11.6337	-1.19526	0.470184	-2.5421	0.0110187	0.0389739	0.436709
611	ENSG00000235172	LINC01366	9.33699	-1.19522	0.415198	-2.87866	0.00399368	0.016756	0.436721
612	ENSG00000262292	RP11-160E2.11	46.7291	-1.19451	0.307734	-3.88161	0.000103766	0.000756604	0.436936
613	ENSG00000259577	CERNA1	43.1036	-1.19398	0.269035	-4.438	9.08007e-06	9.20143e-05	0.437097
614	ENSG00000221946	FXYD7	338.226	-1.19338	0.278854	-4.27958	1.87247e-05	0.000172494	0.437277
615	ENSG00000120318	ARAP3	174.458	-1.19337	0.362055	-3.2961	0.000980369	0.00518888	0.43728
616	ENSG00000280591	RP11-341N2.2	10.1285	-1.19326	0.406679	-2.93417	0.00334446	0.0144769	0.437313
617	ENSG00000169918	OTUD7A	239.876	-1.19321	0.242264	-4.92525	8.42522e-07	1.15472e-05	0.437328
618	ENSG00000108984	MAP2K6	154.49	-1.19256	0.208053	-5.73203	9.92361e-09	2.22291e-07	0.437524
619	ENSG00000197122	SRC	235.468	-1.19043	0.362979	-3.27962	0.00103945	0.00545828	0.438171
620	ENSG00000154134	ROBO3	238.845	-1.18978	0.20476	-5.81059	6.22529e-09	1.47308e-07	0.438371
621	ENSG00000282077	PATL2	39.8133	-1.18952	0.288387	-4.12474	3.71157e-05	0.000310013	0.438448
622	ENSG00000198794	SCAMP5	34.7521	-1.1895	0.307898	-3.8633	0.000111867	0.000806074	0.438455
623	ENSG00000267580	CTD-2540B15.11	5.04707	-1.1891	0.470524	-2.52719	0.0114978	0.0404288	0.438575
624	ENSG00000259065	RP5-1021I20.1	24.2104	-1.18851	0.44598	-2.66494	0.00770024	0.0288476	0.438756
625	ENSG00000283897	CTB-88F18.5	12.2674	-1.18805	0.383948	-3.09429	0.00197283	0.00936197	0.438897
626	ENSG00000228013	RP11-350G8.5	30.0846	-1.18761	0.296692	-4.00283	6.2588e-05	0.000487611	0.43903
627	ENSG00000125520	SLC2A4RG	711.642	-1.18745	0.105675	-11.2367	2.6913e-29	1.6055e-26	0.43908
628	ENSG00000274979	RP11-1143G9.5	112.443	-1.18659	0.401045	-2.95874	0.00308897	0.0135521	0.43934
629	ENSG00000164849	GPR146	40.972	-1.18659	0.338842	-3.50188	0.00046198	0.0027444	0.439341
630	ENSG00000197361	FBXL22	21.1971	-1.18596	0.328473	-3.61051	0.000305594	0.00193344	0.439533
631	ENSG00000276724	RP11-1000B6.7	62.4864	-1.1859	0.206296	-5.74854	9.00175e-09	2.05292e-07	0.439551
632	ENSG00000141576	RNF157	554.794	-1.18573	0.253427	-4.67881	2.8855e-06	3.41931e-05	0.439601
633	ENSG00000246090	RP11-696N14.1	65.171	-1.18345	0.280868	-4.21354	2.51397e-05	0.000223137	0.440298
634	ENSG00000160781	PAQR6	44.4253	-1.18308	0.237789	-4.97532	6.5141e-07	9.16969e-06	0.440411
635	ENSG00000111879	FAM184A	469.772	-1.1814	0.234881	-5.02979	4.91012e-07	7.1214e-06	0.440923
636	ENSG00000133519	ZDHHC8P1	7.64433	-1.18132	0.419183	-2.81816	0.00483004	0.0195802	0.440947
637	ENSG00000281076	ZDHHC8P1	7.64433	-1.18132	0.419183	-2.81816	0.00483004	0.0195802	0.440947
638	ENSG00000198598	MMP17	8.39321	-1.18108	0.4685	-2.52098	0.0117029	0.0410162	0.441022
639	ENSG00000101194	SLC17A9	71.4604	-1.18011	0.353674	-3.33671	0.00084775	0.00460193	0.441318
640	ENSG00000196793	ZNF239	61.5057	-1.17841	0.239436	-4.92161	8.58344e-07	1.17357e-05	0.441838
641	ENSG00000171729	TMEM51	20.6922	-1.17815	0.470517	-2.50395	0.0122814	0.04272	0.441917
642	ENSG00000277454	PRH1-PRR4	10.2064	-1.17707	0.428974	-2.74391	0.00607126	0.0237251	0.44225
643	ENSG00000264112	RP11-159D12.2	406.883	-1.17609	0.201725	-5.83016	5.53736e-09	1.34071e-07	0.442549
644	ENSG00000155158	TTC39B	1343.44	-1.17575	0.206522	-5.69311	1.24748e-08	2.72439e-07	0.442653
645	ENSG00000235568	NFAM1	78.6213	-1.17545	0.467721	-2.51314	0.0119661	0.0417899	0.442745
646	ENSG00000268201	CTD-3138B18.6	7.93084	-1.17461	0.459324	-2.55726	0.0105499	0.0375911	0.443003
647	ENSG00000155629	PIK3AP1	376.096	-1.17439	0.467366	-2.51278	0.0119783	0.0418134	0.443071
648	ENSG00000257647	RP11-701H24.3	15.2274	-1.17314	0.373742	-3.13889	0.00169588	0.00824976	0.443456
649	ENSG00000005102	MEOX1	47.1596	-1.17279	0.405459	-2.89249	0.00382196	0.0161371	0.443563
650	ENSG00000164440	TXLNB	39.0684	-1.17277	0.353279	-3.31969	0.000901182	0.00483046	0.443567
651	ENSG00000162931	TRIM17	40.8188	-1.17216	0.332155	-3.52897	0.000417181	0.0025187	0.443755
652	ENSG00000131634	TMEM204	930.71	-1.17211	0.168654	-6.94976	3.65904e-12	1.98913e-10	0.443773
653	ENSG00000229873	OGFR-AS1	12.3298	-1.17202	0.393204	-2.98068	0.00287606	0.0127638	0.4438
654	ENSG00000261188	CTA-445C9.14	44.9472	-1.17167	0.25182	-4.65281	3.27447e-06	3.81444e-05	0.443907
655	ENSG00000144218	AFF3	129.475	-1.17166	0.263326	-4.44946	8.60859e-06	8.77071e-05	0.443911
656	ENSG00000084636	COL16A1	5.4565	-1.16991	0.449819	-2.60084	0.00929949	0.0338108	0.444449
657	ENSG00000101336	HCK	226.653	-1.16983	0.471224	-2.48253	0.0130454	0.0448887	0.444475
658	ENSG00000100079	LGALS2	9.58948	-1.16923	0.441519	-2.64821	0.00809189	0.0300516	0.444657
659	ENSG00000095585	BLNK	20.9151	-1.16866	0.455502	-2.56566	0.010298	0.036856	0.444834
660	ENSG00000146070	PLA2G7	329.874	-1.16843	0.467539	-2.49911	0.0124505	0.043242	0.444904
661	ENSG00000197766	CFD	8.1122	-1.16836	0.463084	-2.52299	0.011636	0.0408244	0.444928
662	ENSG00000179583	CIITA	770.905	-1.16729	0.142913	-8.16785	3.13921e-16	3.66818e-14	0.445257
663	ENSG00000172005	MAL	1129.26	-1.166	0.199767	-5.83678	5.32183e-09	1.29443e-07	0.445656
664	ENSG00000161944	ASGR2	11.1806	-1.16597	0.456197	-2.55585	0.0105927	0.0377143	0.445663
665	ENSG00000164082	GRM2	20.7952	-1.16523	0.338727	-3.44003	0.000581659	0.00334916	0.445894
666	ENSG00000106991	ENG	477.834	-1.16493	0.265162	-4.39327	1.11658e-05	0.000109956	0.445987
667	ENSG00000235532	LINC00402	260.244	-1.16425	0.294931	-3.94752	7.89659e-05	0.00059729	0.446197
668	ENSG00000255503	RP11-113K21.4	8.2459	-1.16324	0.424244	-2.7419	0.00610844	0.0238457	0.44651
669	ENSG00000135519	KCNH3	48.2869	-1.1615	0.380403	-3.05334	0.00226307	0.0104804	0.447047
670	ENSG00000254287	RP11-44K6.4	6.41044	-1.16141	0.458817	-2.53131	0.0113637	0.0399882	0.447076
671	ENSG00000152229	PSTPIP2	326.892	-1.16088	0.30858	-3.762	0.000168558	0.0011533	0.44724
672	ENSG00000161031	PGLYRP2	8.05069	-1.16087	0.468559	-2.47753	0.0132295	0.0454049	0.447243
673	ENSG00000122986	HVCN1	117.634	-1.15952	0.320431	-3.61864	0.000296159	0.00187952	0.447661
674	ENSG00000262412	RP11-85G18.6	7.0673	-1.1593	0.448969	-2.58213	0.00981913	0.0353992	0.44773
675	ENSG00000244560	RP4-800G7.2	290.271	-1.15897	0.176358	-6.5717	4.97424e-11	2.06522e-09	0.447832
676	ENSG00000261606	RP11-414J4.2	8.44658	-1.15787	0.436102	-2.65504	0.0079299	0.0295371	0.448174
677	ENSG00000211701	TRGV1	14.8782	-1.15759	0.40721	-2.84273	0.00447291	0.0183623	0.448262
678	ENSG00000269890	RP5-1139B12.2	47.6355	-1.15725	0.231089	-5.00782	5.50487e-07	7.9081e-06	0.448365
679	ENSG00000225783	MIAT	14513.6	-1.15722	0.272391	-4.24837	2.15333e-05	0.000194866	0.448376
680	ENSG00000159648	TEPP	20.3414	-1.15711	0.443358	-2.60988	0.00905746	0.0330794	0.44841
681	ENSG00000272668	RP11-190A12.8	31.6377	-1.15707	0.403716	-2.86606	0.0041562	0.0173097	0.448421
682	ENSG00000230487	PSMG3-AS1	223.305	-1.15694	0.191511	-6.0411	1.53067e-09	4.35367e-08	0.448463
683	ENSG00000262655	SPON1	887.99	-1.15624	0.213105	-5.42568	5.77344e-08	1.05547e-06	0.448681
684	ENSG00000178038	ALS2CL	382.045	-1.15615	0.177911	-6.49849	8.11294e-11	3.22088e-09	0.448708
685	ENSG00000261971	MMP25-AS1	798.366	-1.15594	0.0972976	-11.8804	1.49601e-32	1.30434e-29	0.448775
686	ENSG00000149646	CNBD2	17.2713	-1.15431	0.344438	-3.35128	0.000804395	0.00440561	0.449282
687	ENSG00000233586	RP11-763B22.3	64.6449	-1.15285	0.299169	-3.85351	0.000116435	0.000835011	0.449736
688	ENSG00000231062	AC103563.9	22.0011	-1.15261	0.359215	-3.2087	0.00133335	0.00672391	0.44981
689	ENSG00000169403	PTAFR	382.695	-1.15245	0.468458	-2.46009	0.0138902	0.047357	0.44986
690	ENSG00000091409	ITGA6	1967.5	-1.1517	0.167229	-6.88698	5.6989e-12	2.94278e-10	0.450094
691	ENSG00000181804	SLC9A9	289.727	-1.15138	0.241251	-4.77254	1.81919e-06	2.25969e-05	0.450195
692	ENSG00000226091	LINC00937	188.229	-1.15038	0.209593	-5.48863	4.05062e-08	7.72924e-07	0.450507
693	ENSG00000166341	DCHS1	173.089	-1.15026	0.302408	-3.80367	0.000142569	0.000996579	0.450544
694	ENSG00000259225	RP11-1008C21.1	5.24681	-1.14986	0.469966	-2.44669	0.0144175	0.0488172	0.450669
695	ENSG00000198771	RCSD1	1741.37	-1.14952	0.160859	-7.14609	8.92838e-13	5.46249e-11	0.450776
696	ENSG00000244482	LILRA6	13.9608	-1.14918	0.470573	-2.44209	0.0146027	0.0493483	0.450882
697	ENSG00000254231	CTD-2284J15.1	65.166	-1.14856	0.308749	-3.72005	0.000199182	0.00132685	0.451075
698	ENSG00000121236	TRIM6	18.6096	-1.14764	0.364372	-3.14963	0.00163478	0.00800924	0.451363
699	ENSG00000169962	TAS1R3	15.2713	-1.14754	0.363028	-3.16103	0.00157214	0.00774755	0.451394
700	ENSG00000282633	IGHA1	13.2524	-1.14738	0.450068	-2.54935	0.0107924	0.0383167	0.451444
701	ENSG00000211895	IGHA1	13.2524	-1.14738	0.450068	-2.54935	0.0107924	0.0383167	0.451444
702	ENSG00000147434	CHRNA6	306.127	-1.14643	0.31215	-3.67268	0.000240025	0.00155995	0.451743
703	ENSG00000172830	SSH3	277.02	-1.14581	0.217916	-5.25802	1.45614e-07	2.38851e-06	0.451937
704	ENSG00000268027	AC006129.2	200.515	-1.14388	0.232706	-4.91554	8.85387e-07	1.20618e-05	0.452542
705	ENSG00000196562	SULF2	106.489	-1.1434	0.342959	-3.33394	0.000856246	0.00463805	0.45269
706	ENSG00000223552	RP11-24F11.2	7.19084	-1.14315	0.432084	-2.64566	0.0081532	0.0302545	0.452771
707	ENSG00000174788	PCP2	28.9214	-1.14254	0.348882	-3.27486	0.00105714	0.00552938	0.452962
708	ENSG00000109436	TBC1D9	128.174	-1.14212	0.432756	-2.63918	0.0083106	0.030748	0.453093
709	ENSG00000240219	RP11-430C7.5	118.827	-1.14211	0.205088	-5.56887	2.56396e-08	5.13903e-07	0.453097
710	ENSG00000110002	VWA5A	469.961	-1.14062	0.213375	-5.34561	9.01131e-08	1.56534e-06	0.453565
711	ENSG00000259772	RP11-16E12.2	15.1045	-1.13961	0.373847	-3.04833	0.00230121	0.0106266	0.453883
712	ENSG00000198417	MT1F	73.0711	-1.13945	0.235552	-4.83738	1.3156e-06	1.68684e-05	0.453931
713	ENSG00000205464	ATP6AP1L	87.0727	-1.13857	0.237793	-4.78808	1.68387e-06	2.10661e-05	0.45421
714	ENSG00000249751	ECSCR	9.83909	-1.1382	0.443375	-2.56714	0.0102543	0.0367342	0.454325
715	ENSG00000258422	RP11-486O13.2	36.5522	-1.13815	0.28856	-3.94424	8.00531e-05	0.000603701	0.454342
716	ENSG00000130529	TRPM4	25.3137	-1.13766	0.389654	-2.91966	0.00350414	0.0150389	0.454497
717	ENSG00000249626	RP11-496H1.1	99.2579	-1.13749	0.276732	-4.11045	3.94883e-05	0.000326582	0.454548
718	ENSG00000152433	ZNF547	45.5608	-1.13562	0.289989	-3.91607	9.00058e-05	0.000668088	0.455141
719	ENSG00000245105	A2M-AS1	8.8852	-1.13502	0.45403	-2.49988	0.0124237	0.0431752	0.455329
720	ENSG00000089723	OTUB2	20.1348	-1.13497	0.372843	-3.04411	0.00233373	0.0107614	0.455344
721	ENSG00000257135	RP11-320M2.1	30.6343	-1.13488	0.297332	-3.8169	0.000135141	0.000951398	0.455372
722	ENSG00000169683	LRRC45	269.302	-1.13443	0.121586	-9.33029	1.05582e-20	2.43108e-18	0.455514
723	ENSG00000222012	AC005481.5	6.75149	-1.13407	0.443384	-2.55776	0.010535	0.0375439	0.455629
724	ENSG00000221843	C2orf16	56.198	-1.13317	0.225615	-5.02259	5.09789e-07	7.37015e-06	0.455913
725	ENSG00000146285	SCML4	1503.68	-1.13224	0.131971	-8.5795	9.52904e-18	1.44976e-15	0.456206
726	ENSG00000178695	KCTD12	349.193	-1.13094	0.445908	-2.53626	0.0112044	0.0395108	0.456619
727	ENSG00000230266	XXYLT1-AS2	5.03828	-1.13011	0.458083	-2.46703	0.0136238	0.0465466	0.456882
728	ENSG00000206395	DDAH2	24.2581	-1.12965	0.336561	-3.35646	0.000789461	0.00433282	0.457025
729	ENSG00000226634	DDAH2	24.2581	-1.12965	0.336561	-3.35646	0.000789461	0.00433282	0.457025
730	ENSG00000247735	CTD-2574D22.2	17.14	-1.12871	0.3408	-3.31195	0.00092649	0.00494179	0.457324
731	ENSG00000226985	LINC01203	6.06552	-1.12844	0.454972	-2.48023	0.0131296	0.0451167	0.457411
732	ENSG00000266405	CBX3P2	55.022	-1.12788	0.217821	-5.17801	2.2427e-07	3.51588e-06	0.457587
733	ENSG00000259856	RAB43P1	37.0881	-1.12786	0.363187	-3.10544	0.00189995	0.00907307	0.457595
734	ENSG00000134955	SLC37A2	86.4576	-1.1277	0.411001	-2.7438	0.00607324	0.0237287	0.457644
735	ENSG00000231443	AC024937.6	26.7843	-1.12629	0.318545	-3.53574	0.000406633	0.00246469	0.458092
736	ENSG00000244425	RN7SL268P	7.09622	-1.12626	0.451603	-2.49391	0.0126344	0.0437267	0.458103
737	ENSG00000259172	RP11-299G20.2	19.0927	-1.12556	0.333654	-3.37343	0.000742382	0.00411771	0.458325
738	ENSG00000177596	RP11-512C24.3	9.1976	-1.12476	0.455514	-2.46921	0.0135413	0.0462859	0.458579
739	ENSG00000273897	CH17-264B6.4	30.7823	-1.1241	0.397523	-2.82777	0.00468734	0.0190904	0.458787
740	ENSG00000275549	STPG3-AS1	9.73764	-1.12313	0.405537	-2.76948	0.00561462	0.0222397	0.459098
741	ENSG00000161381	PLXDC1	418.513	-1.12306	0.317779	-3.5341	0.000409159	0.00247802	0.459118
742	ENSG00000162461	SLC25A34	62.4879	-1.12267	0.226326	-4.96043	7.03363e-07	9.81234e-06	0.459242
743	ENSG00000092067	CEBPE	18.447	-1.12255	0.411744	-2.72632	0.00640446	0.0247541	0.459283
744	ENSG00000100311	PDGFB	319.695	-1.1225	0.272209	-4.12367	3.7289e-05	0.00031096	0.459298
745	ENSG00000206344	HCG27	43.4491	-1.12045	0.320597	-3.49489	0.000474258	0.00280924	0.45995
746	ENSG00000238058	RP11-432J22.2	9.62356	-1.11974	0.411683	-2.71992	0.00652979	0.0251356	0.460175
747	ENSG00000165795	NDRG2	237.017	-1.11917	0.25743	-4.34746	1.37725e-05	0.000131567	0.46036
748	ENSG00000137103	TMEM8B	195.38	-1.1173	0.128053	-8.72534	2.65382e-18	4.62765e-16	0.460955
749	ENSG00000166068	SPRED1	38.5532	-1.11622	0.445524	-2.5054	0.0122312	0.0425849	0.461302
750	ENSG00000273151	RP11-449P15.2	195.767	-1.11582	0.139143	-8.01918	1.06453e-15	1.12766e-13	0.46143
751	ENSG00000116690	PRG4	119.02	-1.11405	0.334499	-3.3305	0.000866895	0.00468342	0.461995
752	ENSG00000153790	C7orf31	135.62	-1.11336	0.183372	-6.0716	1.2664e-09	3.68998e-08	0.462216
753	ENSG00000179163	FUCA1	420.919	-1.11171	0.341333	-3.25698	0.00112606	0.00582931	0.462744
754	ENSG00000233198	RNF224	8.33934	-1.11037	0.415688	-2.67116	0.00755896	0.0283934	0.463176
755	ENSG00000165178	NCF1C	177.836	-1.11031	0.377157	-2.94389	0.00324119	0.0140999	0.463195
756	ENSG00000165923	AGBL2	99.7226	-1.11022	0.193298	-5.74358	9.2694e-09	2.09918e-07	0.463222
757	ENSG00000157423	HYDIN	17.8172	-1.11003	0.33267	-3.33673	0.000847692	0.00460193	0.463284
758	ENSG00000111199	TRPV4	5.26591	-1.11003	0.455156	-2.43879	0.0147365	0.0496671	0.463284
759	ENSG00000215374	FAM66B	49.0775	-1.10941	0.323172	-3.43288	0.0005972	0.00342472	0.463483
760	ENSG00000106018	VIPR2	46.3485	-1.10907	0.375691	-2.95209	0.00315635	0.0137928	0.463592
761	ENSG00000260496	RP11-161M6.3	10.3203	-1.10907	0.401896	-2.75959	0.00578748	0.022789	0.463594
762	ENSG00000121310	ECHDC2	1674.43	-1.10883	0.118138	-9.38586	6.24046e-21	1.48911e-18	0.46367
763	ENSG00000278434	RP11-709D24.8	6.93379	-1.10791	0.439005	-2.52368	0.0116133	0.0407589	0.463966
764	ENSG00000239636	RP4-728D4.2	46.2228	-1.1075	0.238872	-4.63639	3.54539e-06	4.06027e-05	0.464097
765	ENSG00000111012	CYP27B1	60.9305	-1.10611	0.274711	-4.02644	5.66268e-05	0.000447429	0.464545
766	ENSG00000136002	ARHGEF4	63.2096	-1.10546	0.34596	-3.19533	0.00139671	0.0069956	0.464755
767	ENSG00000120896	SORBS3	368.397	-1.10465	0.207738	-5.31749	1.05211e-07	1.79595e-06	0.465017
768	ENSG00000176533	GNG7	149.168	-1.10418	0.247862	-4.45483	8.39581e-06	8.58478e-05	0.465166
769	ENSG00000179397	C1orf101	26.0173	-1.1026	0.306541	-3.59689	0.000322041	0.00202394	0.465677
770	ENSG00000170074	FAM153A	290.568	-1.102	0.313581	-3.51424	0.000441016	0.00264762	0.465871
771	ENSG00000132470	ITGB4	19.999	-1.10196	0.389996	-2.82556	0.00471979	0.0192053	0.465884
772	ENSG00000196411	EPHB4	143.44	-1.10143	0.296264	-3.71775	0.000201009	0.00133744	0.466053
773	ENSG00000262587	RP11-266L9.4	50.6597	-1.10107	0.22492	-4.8954	9.81068e-07	1.31208e-05	0.466169
774	ENSG00000255521	RP4-607I7.1	9.26843	-1.10056	0.436022	-2.52409	0.0115998	0.0407178	0.466336
775	ENSG00000223662	SAMSN1-AS1	11.9116	-1.10014	0.43038	-2.55621	0.0105821	0.037693	0.466471
776	ENSG00000260645	RP11-250B2.5	14.5643	-1.09974	0.354089	-3.10582	0.00189754	0.00906348	0.466602
777	ENSG00000111729	CLEC4A	49.0002	-1.09972	0.335949	-3.27348	0.00106234	0.00555144	0.466607
778	ENSG00000154027	AK5	69.1667	-1.09967	0.298748	-3.68093	0.000232385	0.0015177	0.466623
779	ENSG00000272144	CTD-2035E11.5	33.753	-1.09874	0.274492	-4.00281	6.25942e-05	0.000487611	0.466925
780	ENSG00000165905	LARGE2	12.9047	-1.09648	0.416723	-2.63119	0.00850861	0.0313578	0.467657
781	ENSG00000179761	PIPOX	30.8928	-1.09557	0.370131	-2.95994	0.00307703	0.0135102	0.467953
782	ENSG00000234028	AC062029.1	56.252	-1.09493	0.248953	-4.39815	1.09175e-05	0.000107839	0.468158
783	ENSG00000205755	CRLF2	37.1664	-1.09483	0.370967	-2.9513	0.00316441	0.0138162	0.46819
784	ENSG00000232926	AC000078.5	24.0253	-1.09455	0.310758	-3.52218	0.000428006	0.00257839	0.468283
785	ENSG00000091592	NLRP1	6928.76	-1.09431	0.149656	-7.31216	2.62883e-13	1.84498e-11	0.468361
786	ENSG00000165917	RAPSN	9.34125	-1.09413	0.405622	-2.69741	0.00698815	0.0266422	0.468419
787	ENSG00000225460	RP13-93L13.1	28.609	-1.09358	0.359624	-3.0409	0.00235875	0.0108511	0.468598
788	ENSG00000267838	AC008746.12	11.076	-1.09323	0.407025	-2.68591	0.00723318	0.027415	0.468709
789	ENSG00000270557	RP11-546J1.1	21.4196	-1.09303	0.354428	-3.08393	0.00204287	0.0096238	0.468775
790	ENSG00000161642	ZNF385A	117.827	-1.09177	0.406977	-2.68264	0.00730434	0.0276339	0.469185
791	ENSG00000272583	RP11-344P13.6	15.4819	-1.09175	0.344473	-3.16932	0.00152796	0.00756768	0.469193
792	ENSG00000138080	EMILIN1	50.7659	-1.09129	0.340561	-3.20438	0.00135354	0.00681402	0.469342
793	ENSG00000228839	PIK3IP1-AS1	38.3906	-1.09122	0.323491	-3.37327	0.000742815	0.0041191	0.469364
794	ENSG00000281887	GIMAP1-GIMAP5	794.427	-1.09083	0.233713	-4.6674	3.05038e-06	3.59216e-05	0.469491
795	ENSG00000185386	MAPK11	578.183	-1.0901	0.205867	-5.29516	1.18914e-07	2.00271e-06	0.46973
796	ENSG00000239998	LILRA2	18.3113	-1.08981	0.412717	-2.64057	0.00827655	0.030642	0.469824
797	ENSG00000278607	RP11-405M12.3	13.2468	-1.0881	0.418956	-2.59717	0.00939956	0.0341089	0.470381
798	ENSG00000101439	CST3	78.3513	-1.08778	0.421449	-2.58105	0.00985013	0.0354996	0.470485
799	ENSG00000075399	VPS9D1	362.165	-1.08765	0.167939	-6.47647	9.38959e-11	3.67621e-09	0.470526
800	ENSG00000127507	ADGRE2	85.9195	-1.08747	0.379501	-2.86553	0.00416309	0.0173289	0.470585
801	ENSG00000087253	LPCAT2	113.23	-1.08697	0.313065	-3.47204	0.000516513	0.00302632	0.470748
802	ENSG00000153086	ACMSD	8.17167	-1.0861	0.419308	-2.59022	0.00959152	0.0346723	0.471033
803	ENSG00000230445	LRRC37A6P	20.4694	-1.08606	0.386002	-2.81361	0.00489893	0.0198204	0.471047
804	ENSG00000227508	LINC01624	28.2117	-1.08589	0.350479	-3.09829	0.00194642	0.00925989	0.471103
805	ENSG00000266970	RP11-806H10.4	17.6358	-1.08567	0.325193	-3.33853	0.000842235	0.00458077	0.471175
806	ENSG00000205930	C21orf62-AS1	35.6385	-1.08559	0.278411	-3.89923	9.64994e-05	0.000711165	0.471199
807	ENSG00000283781	TNK1	150.603	-1.0854	0.245152	-4.42745	9.53548e-06	9.56036e-05	0.471262
808	ENSG00000263050	RP11-667K14.3	9.80882	-1.08442	0.40617	-2.66986	0.0075882	0.0284891	0.471582
809	ENSG00000277999	RP11-426C22.8	22.0905	-1.08422	0.3379	-3.20871	0.00133333	0.00672391	0.471647
810	ENSG00000145949	MYLK4	67.633	-1.08362	0.336948	-3.216	0.00129992	0.00658059	0.471842
811	ENSG00000034053	APBA2	597.452	-1.08262	0.315513	-3.43129	0.000600709	0.00344136	0.472171
812	ENSG00000142552	RCN3	37.8597	-1.08253	0.321595	-3.36614	0.000762277	0.00420541	0.472199
813	ENSG00000163053	SLC16A14	9.22275	-1.08209	0.425749	-2.54162	0.0110341	0.0390101	0.472344
814	ENSG00000237753	AC079922.3	133.096	-1.08172	0.196298	-5.51062	3.57579e-08	6.91045e-07	0.472464
815	ENSG00000122861	PLAU	116.161	-1.08107	0.417801	-2.58752	0.00966697	0.0349339	0.472679
816	ENSG00000004399	PLXND1	949.144	-1.08087	0.342825	-3.15283	0.00161694	0.00793559	0.472743
817	ENSG00000273148	RP5-1068E13.7	116.646	-1.07931	0.175299	-6.15696	7.41531e-10	2.29328e-08	0.473254
818	ENSG00000188322	SBK1	294.761	-1.07855	0.182465	-5.91097	3.40099e-09	8.79099e-08	0.473505
819	ENSG00000267508	ZNF285	71.2904	-1.07814	0.306885	-3.51318	0.000442778	0.00265678	0.473639
820	ENSG00000258704	SRP54-AS1	56.6004	-1.07781	0.237897	-4.53058	5.88212e-06	6.31652e-05	0.473747
821	ENSG00000204131	NHSL2	97.8086	-1.0778	0.358524	-3.0062	0.00264533	0.0118982	0.473752
822	ENSG00000275734	RP11-368I7.6	16.3982	-1.07686	0.359674	-2.994	0.00275344	0.0123112	0.474058
823	ENSG00000105520	PLPPR2	162.98	-1.07643	0.240964	-4.4672	7.92513e-06	8.15871e-05	0.4742
824	ENSG00000164484	TMEM200A	161.219	-1.07634	0.326898	-3.2926	0.000992669	0.00524025	0.47423
825	ENSG00000260400	RP11-119F7.5	13.9681	-1.076	0.358983	-2.99734	0.00272343	0.0121963	0.474343
826	ENSG00000277044	OPRL1	15.9371	-1.07564	0.387417	-2.77643	0.00549594	0.0218471	0.474462
827	ENSG00000105514	RAB3D	110.295	-1.07493	0.231124	-4.65089	3.30507e-06	3.83825e-05	0.474694
828	ENSG00000283022	HYDIN	17.5098	-1.07478	0.33573	-3.20134	0.0013679	0.006871	0.474742
829	ENSG00000167261	DPEP2	771.613	-1.07306	0.185672	-5.7793	7.50106e-09	1.73867e-07	0.475311
830	ENSG00000277701	RP11-734K23.9	419.194	-1.07267	0.222631	-4.81815	1.44895e-06	1.84116e-05	0.475438
831	ENSG00000282164	PEG13	64.8349	-1.07242	0.21799	-4.91958	8.67306e-07	1.18511e-05	0.475521
832	ENSG00000178222	RNF212	67.0155	-1.07206	0.25066	-4.27695	1.89469e-05	0.00017403	0.47564
833	ENSG00000178826	TMEM139	18.3001	-1.07145	0.325381	-3.2929	0.000991611	0.00523738	0.475842
834	ENSG00000275797	AC008746.12	10.972	-1.07007	0.410391	-2.60744	0.00912228	0.0332518	0.476296
835	ENSG00000137393	RNF144B	147.559	-1.06947	0.323753	-3.30335	0.000955361	0.00507667	0.476494
836	ENSG00000180891	CUEDC1	23.7134	-1.06861	0.436108	-2.45035	0.0142719	0.0484179	0.476777
837	ENSG00000076716	GPC4	12.3991	-1.06757	0.430202	-2.48155	0.0130814	0.0449782	0.477123
838	ENSG00000234409	CCDC188	28.8582	-1.06748	0.327795	-3.25655	0.00112776	0.00583549	0.477152
839	ENSG00000176046	NUPR1	50.2253	-1.06625	0.39591	-2.69317	0.00707759	0.0269288	0.477558
840	ENSG00000215012	C22orf29	914.49	-1.06612	0.160782	-6.63087	3.33712e-11	1.46041e-09	0.477601
841	ENSG00000242607	RPS3AP34	23.1746	-1.06562	0.379472	-2.80816	0.00498251	0.0201047	0.477767
842	ENSG00000262227	RP5-1050D4.5	28.2597	-1.06553	0.275041	-3.8741	0.00010702	0.000776087	0.477796
843	ENSG00000263013	RP11-876N24.5	24.9221	-1.06426	0.318107	-3.3456	0.000821062	0.00448497	0.478218
844	ENSG00000262155	LINC02175	36.5671	-1.0642	0.350162	-3.03917	0.00237227	0.0108949	0.478236
845	ENSG00000149656	LINC00266-1	8.5071	-1.06409	0.418175	-2.5446	0.0109404	0.0387227	0.478275
846	ENSG00000141337	ARSG	274.709	-1.06355	0.191232	-5.56155	2.67394e-08	5.34057e-07	0.478454
847	ENSG00000236935	AP003774.1	44.7634	-1.06252	0.406935	-2.61104	0.00902676	0.0329779	0.478794
848	ENSG00000149243	KLHL35	23.4516	-1.06131	0.313544	-3.38487	0.000712114	0.00398295	0.479197
849	ENSG00000121753	ADGRB2	17.0358	-1.06083	0.338298	-3.13578	0.00171398	0.00832887	0.479357
850	ENSG00000139679	LPAR6	1816.07	-1.06054	0.145183	-7.30485	2.77584e-13	1.93617e-11	0.479452
851	ENSG00000243926	TIPARP-AS1	26.5195	-1.06032	0.312225	-3.39603	0.000683713	0.00385071	0.479524
852	ENSG00000265531	FCGR1CP	9.302	-1.05985	0.432298	-2.45166	0.0142198	0.0482776	0.479683
853	ENSG00000281179	RP11-294C11.4	51.8815	-1.05975	0.4135	-2.56288	0.0103807	0.0370868	0.479715
854	ENSG00000262319	CTC-457L16.2	655.605	-1.05842	0.228383	-4.6344	3.57974e-06	4.09224e-05	0.480159
855	ENSG00000131686	CA6	90.1291	-1.05817	0.28635	-3.69537	0.000219571	0.00144778	0.480242
856	ENSG00000243710	CFAP57	108.311	-1.05766	0.395002	-2.6776	0.00741528	0.0279882	0.480412
857	ENSG00000273047	RP4-583P15.14	66.1036	-1.05732	0.358889	-2.94609	0.00321821	0.0140188	0.480524
858	ENSG00000016391	CHDH	38.2518	-1.05546	0.250685	-4.21031	2.55026e-05	0.000225652	0.481144
859	ENSG00000071242	RPS6KA2	608.648	-1.05508	0.162005	-6.5126	7.3862e-11	2.95826e-09	0.481272
860	ENSG00000235961	PNMA6A	12.6717	-1.05473	0.38435	-2.7442	0.00606594	0.0237084	0.481387
861	ENSG00000272849	RP11-347I19.8	237.339	-1.05459	0.223292	-4.7229	2.32502e-06	2.80649e-05	0.481435
862	ENSG00000110057	UNC93B1	459.764	-1.05391	0.193759	-5.43926	5.35016e-08	9.82843e-07	0.481662
863	ENSG00000231608	TNXB	22.9879	-1.05326	0.34145	-3.08465	0.00203791	0.00960879	0.481879
864	ENSG00000264290	RP11-68I3.4	19.4419	-1.05311	0.31783	-3.31343	0.000921593	0.00492262	0.481929
865	ENSG00000164877	MICALL2	63.5416	-1.05275	0.275443	-3.82203	0.000132356	0.000933536	0.482047
866	ENSG00000132205	EMILIN2	243.509	-1.05193	0.365371	-2.87908	0.00398837	0.0167399	0.482322
867	ENSG00000282005	RP11-496I9.1	113.381	-1.05145	0.281413	-3.73631	0.00018674	0.00125689	0.482484
868	ENSG00000275365	MMP11	13.5945	-1.04995	0.418021	-2.51171	0.0120149	0.0419216	0.482986
869	ENSG00000279529	CTD-3222D19.8	51.0244	-1.04982	0.259723	-4.04207	5.29815e-05	0.000423199	0.483028
870	ENSG00000236559	RP11-243J16.7	22.7645	-1.04925	0.323255	-3.24589	0.00117083	0.00601955	0.483219
871	ENSG00000112242	E2F3	1007.39	-1.04895	0.179967	-5.82854	5.59154e-09	1.34789e-07	0.483321
872	ENSG00000262222	RP11-876N24.4	31.5069	-1.04771	0.392179	-2.6715	0.00755122	0.028377	0.483736
873	ENSG00000236213	AC006369.2	43.3022	-1.04674	0.393947	-2.65706	0.00788258	0.0294043	0.48406
874	ENSG00000234420	ZNF37BP	1626.35	-1.04628	0.0882578	-11.8548	2.03108e-32	1.64438e-29	0.484214
875	ENSG00000185513	L3MBTL1	352.822	-1.04625	0.127124	-8.23013	1.87014e-16	2.26707e-14	0.484225
876	ENSG00000241863	RPP21	44.65	-1.04579	0.425908	-2.45543	0.0140715	0.0478527	0.48438
877	ENSG00000274173	RP4-568C11.4	9.75346	-1.0452	0.414766	-2.51998	0.0117362	0.0411076	0.484578
878	ENSG00000235241	RP11-108M9.5	11.713	-1.04452	0.39235	-2.6622	0.0077631	0.0290495	0.484807
879	ENSG00000213366	GSTM2	662.447	-1.04397	0.152798	-6.83236	8.35285e-12	4.11632e-10	0.48499
880	ENSG00000136026	CKAP4	197.19	-1.04346	0.268067	-3.89255	9.91946e-05	0.000727951	0.485161
881	ENSG00000021762	OSBPL5	157.044	-1.04328	0.387954	-2.6892	0.00716244	0.0271786	0.485222
882	ENSG00000035664	DAPK2	203.274	-1.04318	0.230534	-4.52506	6.03773e-06	6.44091e-05	0.485256
883	ENSG00000163513	TGFBR2	4229.47	-1.04261	0.108501	-9.60916	7.31407e-22	1.97384e-19	0.48545
884	ENSG00000235217	TSPY26P	107.78	-1.04208	0.257185	-4.05187	5.081e-05	0.000408219	0.485627
885	ENSG00000049769	PPP1R3F	258.339	-1.04203	0.13749	-7.579	3.48229e-14	2.93457e-12	0.485642
886	ENSG00000261097	LINC00563	17.456	-1.042	0.35489	-2.93613	0.00332338	0.0143967	0.485653
887	ENSG00000139531	SUOX	316.846	-1.04103	0.155362	-6.70065	2.07488e-11	9.46386e-10	0.485981
888	ENSG00000185267	CDNF	37.8689	-1.0404	0.262874	-3.95778	7.56489e-05	0.000575465	0.486194
889	ENSG00000204055	RP11-247A12.2	17.6753	-1.04018	0.35669	-2.91619	0.00354337	0.0151871	0.486268
890	ENSG00000168852	TPTE2P5	16.6362	-1.04017	0.34985	-2.97319	0.00294718	0.0130284	0.48627
891	ENSG00000142765	SYTL1	1326	-1.04011	0.148405	-7.00862	2.40679e-12	1.36741e-10	0.486289
892	ENSG00000281556	AC006129.2	211.36	-1.04009	0.277319	-3.75053	0.000176464	0.00119948	0.486297
893	ENSG00000270011	ZNF559-ZNF177	29.2763	-1.03821	0.312389	-3.32347	0.00088905	0.00477806	0.48693
894	ENSG00000180902	D2HGDH	1352.51	-1.03759	0.228391	-4.54307	5.54406e-06	5.98821e-05	0.487139
895	ENSG00000132879	FBXO44	873.015	-1.03711	0.163054	-6.36053	2.01065e-10	7.26946e-09	0.487303
896	ENSG00000137462	TLR2	224.996	-1.03683	0.327609	-3.16483	0.00155172	0.00766693	0.487398
897	ENSG00000258732	RP11-603B24.1	17.3339	-1.03541	0.40219	-2.57442	0.0100407	0.0360806	0.487878
898	ENSG00000231682	LINC01891	39.6156	-1.03516	0.360994	-2.86753	0.00413695	0.0172454	0.487962
899	ENSG00000182870	GALNT9	19.242	-1.03506	0.398595	-2.59678	0.00941032	0.0341425	0.487994
900	ENSG00000011028	MRC2	432.149	-1.03447	0.198799	-5.20362	1.95446e-07	3.09397e-06	0.488194
901	ENSG00000230982	DSTNP1	145.129	-1.03433	0.260982	-3.96322	7.39443e-05	0.000564012	0.488242
902	ENSG00000111490	TBC1D30	10.2361	-1.03379	0.410318	-2.51948	0.0117527	0.0411591	0.488426
903	ENSG00000236790	LINC00299	12.4305	-1.03349	0.393707	-2.62502	0.00866432	0.0318436	0.488527
904	ENSG00000143845	ETNK2	46.4889	-1.03318	0.247993	-4.16618	3.09751e-05	0.000266384	0.488632
905	ENSG00000282105	RPL41P2	17.1916	-1.03315	0.33948	-3.04332	0.00233981	0.0107793	0.488643
906	ENSG00000262187	RP11-652G5.2	13.2583	-1.03302	0.408221	-2.53055	0.0113885	0.0400631	0.488685
907	ENSG00000261546	CTD-2555A7.3	35.4014	-1.03283	0.369287	-2.79682	0.0051609	0.020725	0.488752
908	ENSG00000130595	TNNT3	78.2002	-1.03281	0.309431	-3.33778	0.000844498	0.00458977	0.488756
909	ENSG00000261556	SMG1P7	261.927	-1.03279	0.180474	-5.72262	1.04892e-08	2.33576e-07	0.488766
910	ENSG00000272949	RP11-514P8.8	184.358	-1.03261	0.410251	-2.51701	0.0118356	0.04143	0.488826
911	ENSG00000238121	LINC00426	372.044	-1.03259	0.126801	-8.14338	3.84378e-16	4.35674e-14	0.488833
912	ENSG00000166669	ATF7IP2	742.39	-1.03243	0.148677	-6.94412	3.80838e-12	2.05553e-10	0.488886
913	ENSG00000275367	RP11-266K4.14	169.073	-1.03231	0.186824	-5.52557	3.28425e-08	6.41264e-07	0.488927
914	ENSG00000261644	RP11-327F22.1	115.844	-1.03216	0.270039	-3.82226	0.000132234	0.000932964	0.488978
915	ENSG00000127325	BEST3	10.4647	-1.03207	0.413261	-2.49739	0.0125111	0.043386	0.489007
916	ENSG00000246334	PRR7-AS1	21.2327	-1.03106	0.351384	-2.93429	0.00334314	0.0144767	0.489349
917	ENSG00000213949	ITGA1	1168.76	-1.03061	0.304276	-3.3871	0.000706359	0.00395467	0.489502
918	ENSG00000177732	SOX12	208.769	-1.02925	0.246501	-4.17542	2.97434e-05	0.000257545	0.489966
919	ENSG00000167703	SLC43A2	100.55	-1.02878	0.399546	-2.57487	0.0100279	0.0360487	0.490126
920	ENSG00000236144	TMEM147-AS1	460.956	-1.02848	0.164404	-6.2558	3.9548e-10	1.33014e-08	0.490227
921	ENSG00000203497	PDCD4-AS1	179.633	-1.02785	0.182184	-5.64182	1.68266e-08	3.55161e-07	0.490441
922	ENSG00000105519	CAPS	799.673	-1.02624	0.152676	-6.72171	1.79606e-11	8.3432e-10	0.490987
923	ENSG00000223511	RP13-297E16.4	130.439	-1.02593	0.307306	-3.33845	0.000842463	0.0045809	0.491095
924	ENSG00000259318	RP11-454L9.2	15.6553	-1.02577	0.397867	-2.57818	0.00993218	0.0357442	0.491147
925	ENSG00000110665	C11orf21	492.119	-1.02577	0.363494	-2.82197	0.0047729	0.0194005	0.491147
926	ENSG00000100346	CACNA1I	740.007	-1.02568	0.303751	-3.3767	0.000733618	0.00408208	0.49118
927	ENSG00000260563	RP13-516M14.1	109.575	-1.02553	0.191435	-5.35705	8.45919e-08	1.48078e-06	0.491231
928	ENSG00000099953	MMP11	13.3671	-1.02546	0.418161	-2.4523	0.0141946	0.0481991	0.491255
929	ENSG00000164867	NOS3	83.2752	-1.02537	0.240503	-4.26343	2.0131e-05	0.000183715	0.491284
930	ENSG00000146376	ARHGAP18	225.678	-1.02521	0.216565	-4.73396	2.20182e-06	2.6835e-05	0.491339
931	ENSG00000184343	SRPK3	65.943	-1.02428	0.289598	-3.53692	0.00040482	0.00245624	0.491654
932	ENSG00000272323	CTD-2517O10.6	14.8905	-1.0242	0.372688	-2.74814	0.00599348	0.0234778	0.491683
933	ENSG00000173801	JUP	15.5919	-1.02406	0.400812	-2.55495	0.0106202	0.0377914	0.491732
934	ENSG00000163827	LRRC2	105.153	-1.02366	0.258836	-3.95489	7.65715e-05	0.000580923	0.491865
935	ENSG00000161929	SCIMP	30.0119	-1.02284	0.377214	-2.71158	0.00669639	0.0256759	0.492145
936	ENSG00000155093	PTPRN2	154.838	-1.02248	0.269567	-3.79304	0.000148815	0.00103386	0.49227
937	ENSG00000255495	AC145124.2	58.3297	-1.02099	0.253196	-4.0324	5.52105e-05	0.00043807	0.49278
938	ENSG00000277400	AC145212.2	122.6	-1.01965	0.324315	-3.14401	0.00166648	0.00813115	0.493235
939	ENSG00000099994	SUSD2	17.8476	-1.01942	0.332816	-3.06301	0.00219122	0.0101893	0.493315
940	ENSG00000263394	RP11-160E2.19	44.6366	-1.0181	0.344906	-2.95181	0.00315918	0.0138014	0.493767
941	ENSG00000174945	AMZ1	42.9885	-1.01705	0.248067	-4.0999	4.13328e-05	0.000339606	0.494126
942	ENSG00000281912	LINC01144	19.9883	-1.01695	0.328595	-3.09483	0.00196924	0.00934775	0.494161
943	ENSG00000253865	RP11-394O4.3	16.7034	-1.01676	0.366573	-2.7737	0.00554236	0.022015	0.494225
944	ENSG00000181392	SYNE4	48.6018	-1.01635	0.228962	-4.43896	9.03933e-06	9.16425e-05	0.494365
945	ENSG00000179133	C10orf67	9.14668	-1.01497	0.413467	-2.45479	0.0140966	0.0479094	0.494837
946	ENSG00000255753	RP11-22B23.2	14.4467	-1.01489	0.395742	-2.56453	0.0103315	0.0369402	0.494865
947	ENSG00000234882	EIF3EP1	54.8216	-1.014	0.316493	-3.20388	0.0013559	0.00682147	0.49517
948	ENSG00000185482	STAC3	48.0727	-1.01395	0.27441	-3.69503	0.000219857	0.00144924	0.495187
949	ENSG00000262468	LINC01569	91.6244	-1.01322	0.244603	-4.1423	3.43839e-05	0.000290514	0.49544
950	ENSG00000144115	THNSL2	34.8089	-1.01311	0.311395	-3.25344	0.00114016	0.00588705	0.495479
951	ENSG00000100599	RIN3	851.519	-1.01309	0.174945	-5.79092	7.00038e-09	1.63938e-07	0.495484
952	ENSG00000179627	ZBTB42	132.156	-1.01302	0.166543	-6.08265	1.18212e-09	3.47568e-08	0.495506
953	ENSG00000233184	RP11-421L21.3	387.538	-1.01265	0.162445	-6.23379	4.55287e-10	1.49795e-08	0.495636
954	ENSG00000101104	PABPC1L	878.139	-1.0114	0.161514	-6.26202	3.80024e-10	1.2875e-08	0.496064
955	ENSG00000078053	AMPH	13.2301	-1.01127	0.353384	-2.86167	0.00421415	0.0175221	0.49611
956	ENSG00000224536	RP11-134G8.7	54.5199	-1.0112	0.241088	-4.1943	2.73721e-05	0.000239205	0.496135
957	ENSG00000136630	HLX	38.7764	-1.01003	0.39311	-2.56934	0.0101893	0.0365476	0.496535
958	ENSG00000177406	RP11-218M22.1	316.302	-1.00918	0.316671	-3.18683	0.00143844	0.00717445	0.49683
959	ENSG00000101000	PROCR	44.4087	-1.009	0.376871	-2.67732	0.00742138	0.0280019	0.496889
960	ENSG00000228146	CASP16P	13.4288	-1.00895	0.381479	-2.64483	0.00817326	0.0303091	0.496909
961	ENSG00000269220	LINC00528	131.246	-1.00885	0.182922	-5.51518	3.48423e-08	6.77394e-07	0.496943
962	ENSG00000196388	INCA1	101.086	-1.00822	0.19068	-5.2875	1.23998e-07	2.07601e-06	0.497158
963	ENSG00000099365	STX1B	76.6861	-1.00785	0.326158	-3.09006	0.00200116	0.00946867	0.497288
964	ENSG00000225948	RP11-554I8.1	64.328	-1.00507	0.356268	-2.82111	0.00478571	0.0194387	0.498245
965	ENSG00000110092	CCND1	49.6572	-1.00498	0.347457	-2.89239	0.00382328	0.0161396	0.498277
966	ENSG00000082512	TRAF5	2689.53	-1.00184	0.111892	-8.95365	3.43918e-19	6.83884e-17	0.499362
967	ENSG00000174125	TLR1	181.682	-1.00162	0.271588	-3.68801	0.000226013	0.00148206	0.499439
968	ENSG00000006534	ALDH3B1	60.1051	-0.999922	0.402825	-2.48228	0.0130546	0.0449133	0.500027
969	ENSG00000152465	NMT2	848.902	-0.998947	0.115788	-8.62736	6.27867e-18	1.03138e-15	0.500365
970	ENSG00000233806	LINC01237	89.5247	-0.998321	0.29295	-3.40782	0.000654845	0.00371053	0.500582
971	ENSG00000237356	AL163953.3	11.653	-0.997653	0.389749	-2.55973	0.0104754	0.037367	0.500814
972	ENSG00000159958	TNFRSF13C	143.073	-0.996785	0.355382	-2.80483	0.00503436	0.0202923	0.501115
973	ENSG00000246308	RP11-685M7.3	38.127	-0.995693	0.262647	-3.79099	0.000150049	0.00104147	0.501495
974	ENSG00000259658	RP11-89K11.1	103.313	-0.995534	0.191078	-5.21009	1.88751e-07	2.99825e-06	0.50155
975	ENSG00000237781	RP11-54A4.2	9.81897	-0.995233	0.407584	-2.44179	0.0146147	0.0493736	0.501655
976	ENSG00000165028	NIPSNAP3B	31.2463	-0.994739	0.279896	-3.55396	0.000379476	0.00232684	0.501827
977	ENSG00000251000	AC008592.3	15.4206	-0.993866	0.382401	-2.59901	0.00934921	0.0339589	0.50213
978	ENSG00000270344	POC1B-AS1	88.7858	-0.99347	0.198835	-4.99644	5.83973e-07	8.34158e-06	0.502268
979	ENSG00000124507	PACSIN1	23.7679	-0.992368	0.358041	-2.77166	0.00557712	0.0221182	0.502652
980	ENSG00000227627	RP1-101K10.6	36.5792	-0.992055	0.279595	-3.54819	0.000387894	0.00237076	0.502761
981	ENSG00000187017	ESPN	202.68	-0.991313	0.202888	-4.88602	1.02896e-06	1.36566e-05	0.50302
982	ENSG00000255367	RP13-726E6.2	31.9322	-0.991286	0.275561	-3.59733	0.000321494	0.00202162	0.503029
983	ENSG00000169660	HEXDC	1474.42	-0.991247	0.114959	-8.62262	6.54365e-18	1.05785e-15	0.503043
984	ENSG00000129654	FOXJ1	9.6983	-0.99124	0.397751	-2.49211	0.0126986	0.0439019	0.503045
985	ENSG00000227124	ZNF717	160.891	-0.990307	0.180685	-5.48086	4.23269e-08	8.03532e-07	0.50337
986	ENSG00000118156	ZNF541	35.5645	-0.989702	0.309174	-3.20111	0.00136897	0.00687488	0.503582
987	ENSG00000169085	C8orf46	29.0993	-0.98962	0.307671	-3.21649	0.0012977	0.00657229	0.50361
988	ENSG00000101977	MCF2	15.8913	-0.989251	0.359702	-2.7502	0.00595596	0.0233541	0.503739
989	ENSG00000169992	NLGN2	160.475	-0.988938	0.294764	-3.35502	0.000793595	0.00435172	0.503849
990	ENSG00000185920	PTCH1	178.59	-0.988626	0.334637	-2.95432	0.00313355	0.0137159	0.503957
991	ENSG00000139998	RAB15	314.608	-0.988041	0.18012	-5.48546	4.12392e-08	7.84271e-07	0.504162
992	ENSG00000181896	ZNF101	2480.38	-0.987637	0.121401	-8.1353	4.10935e-16	4.63457e-14	0.504303
993	ENSG00000167476	JSRP1	20.7708	-0.987334	0.328693	-3.00382	0.00266611	0.0119821	0.504409
994	ENSG00000237886	NALT1	22.6015	-0.986675	0.382595	-2.5789	0.00991144	0.0356809	0.504639
995	ENSG00000175040	CHST2	422.402	-0.98647	0.27231	-3.6226	0.000291662	0.00185357	0.504711
996	ENSG00000156011	PSD3	72.2381	-0.985922	0.298376	-3.30429	0.000952172	0.0050621	0.504903
997	ENSG00000107719	PALD1	19.855	-0.985793	0.346742	-2.84302	0.00446888	0.0183515	0.504948
998	ENSG00000170293	CMTM8	180.885	-0.984782	0.186939	-5.26793	1.37969e-07	2.27633e-06	0.505302
999	ENSG00000267121	CTD-2020K17.1	1571.29	-0.984522	0.200401	-4.91276	8.98041e-07	1.21975e-05	0.505393
1000	ENSG00000002726	AOC1	35.2246	-0.984123	0.399663	-2.46238	0.0138017	0.0470891	0.505533
1001	ENSG00000225265	TAF1A-AS1	19.5116	-0.98409	0.395727	-2.48679	0.0128901	0.0444499	0.505544
1002	ENSG00000173559	NABP1	2113.46	-0.9839	0.153284	-6.41882	1.37338e-10	5.14596e-09	0.505611
1003	ENSG00000050555	LAMC3	49.0476	-0.982841	0.296131	-3.31894	0.000903612	0.00483912	0.505982
1004	ENSG00000247311	CTC-441N14.2	11.6672	-0.982731	0.38053	-2.58253	0.00980788	0.0353711	0.506021
1005	ENSG00000270012	LL0XNC01-7P3.1	171.078	-0.981978	0.16737	-5.8671	4.4349e-09	1.10587e-07	0.506285
1006	ENSG00000223704	LINC01422	121.56	-0.981916	0.277789	-3.53475	0.000408158	0.00247262	0.506307
1007	ENSG00000205959	RP11-689P11.2	26.9041	-0.981685	0.2738	-3.58541	0.000336548	0.00210229	0.506388
1008	ENSG00000250654	RP11-834C11.7	32.2029	-0.981664	0.311952	-3.14684	0.00165043	0.00807199	0.506395
1009	ENSG00000276644	DACH1	37.6998	-0.981472	0.378783	-2.59112	0.00956649	0.0346011	0.506463
1010	ENSG00000162426	SLC45A1	17.7754	-0.980967	0.321673	-3.04958	0.00229161	0.0105889	0.50664
1011	ENSG00000236778	INTS6-AS1	184.789	-0.978515	0.179851	-5.4407	5.3071e-08	9.76515e-07	0.507502
1012	ENSG00000176749	CDK5R1	403.263	-0.978357	0.38046	-2.57151	0.0101256	0.0363462	0.507557
1013	ENSG00000258867	LINC01146	22.1092	-0.976909	0.330769	-2.95344	0.00314249	0.013747	0.508067
1014	ENSG00000041353	RAB27B	66.5609	-0.976353	0.318491	-3.06556	0.00217261	0.0101152	0.508263
1015	ENSG00000273230	RP11-1246C19.1	48.3103	-0.975852	0.254079	-3.84075	0.000122661	0.000873303	0.50844
1016	ENSG00000213462	ERV3-1	271.306	-0.974908	0.182887	-5.33065	9.78609e-08	1.68062e-06	0.508772
1017	ENSG00000104324	CPQ	260.585	-0.97453	0.184361	-5.28599	1.2503e-07	2.09174e-06	0.508906
1018	ENSG00000168961	LGALS9	953.305	-0.973686	0.253771	-3.83686	0.000124616	0.000885471	0.509203
1019	ENSG00000162241	SLC25A45	1249.62	-0.972658	0.161662	-6.01661	1.78108e-09	4.97845e-08	0.509566
1020	ENSG00000170382	LRRN2	237.606	-0.971388	0.263013	-3.6933	0.000221359	0.00145745	0.510015
1021	ENSG00000157306	ZFHX2-AS1	191.459	-0.970768	0.151046	-6.42695	1.3019e-10	4.92701e-09	0.510234
1022	ENSG00000136040	PLXNC1	564.958	-0.970469	0.229253	-4.23318	2.30407e-05	0.000206609	0.51034
1023	ENSG00000260793	RP5-882C2.2	98.232	-0.97023	0.202908	-4.78162	1.73891e-06	2.16709e-05	0.510425
1024	ENSG00000158717	RNF166	2383.14	-0.969954	0.170761	-5.68018	1.34551e-08	2.91879e-07	0.510522
1025	ENSG00000168899	VAMP5	412.011	-0.968894	0.137952	-7.0234	2.16529e-12	1.25217e-10	0.510898
1026	ENSG00000275395	FCGBP	165.98	-0.968773	0.285531	-3.39288	0.000691615	0.00388363	0.510941
1027	ENSG00000269086	CTC-523E23.5	109.525	-0.96869	0.27032	-3.58349	0.000339035	0.00211433	0.51097
1028	ENSG00000241288	RP11-379B18.5	92.9625	-0.968051	0.213778	-4.52829	5.9462e-06	6.36724e-05	0.511196
1029	ENSG00000273308	RP11-496H1.2	44.7201	-0.967633	0.273335	-3.54009	0.000399986	0.00243241	0.511344
1030	ENSG00000265399	RP13-270P17.2	37.4041	-0.96695	0.25932	-3.72878	0.000192406	0.00128852	0.511586
1031	ENSG00000132832	LINC01260	89.3095	-0.966219	0.274113	-3.52489	0.000423664	0.00255366	0.511846
1032	ENSG00000269001	CTD-2245F17.3	373.973	-0.96621	0.210882	-4.58176	4.61084e-06	5.08381e-05	0.511849
1033	ENSG00000130830	MPP1	310.386	-0.966157	0.301915	-3.2001	0.00137381	0.00689461	0.511868
1034	ENSG00000151687	ANKAR	120.556	-0.965891	0.165344	-5.8417	5.16693e-09	1.26353e-07	0.511962
1035	ENSG00000073060	SCARB1	177.153	-0.965634	0.224347	-4.3042	1.67587e-05	0.000156716	0.512053
1036	ENSG00000267454	ZNF582-AS1	73.9892	-0.964686	0.250795	-3.84651	0.000119814	0.000855454	0.51239
1037	ENSG00000138755	CXCL9	318.243	-0.96385	0.351413	-2.74278	0.00609207	0.0237941	0.512687
1038	ENSG00000147394	ZNF185	80.2652	-0.963849	0.285486	-3.37617	0.000735035	0.00408502	0.512687
1039	ENSG00000163596	ICA1L	103.035	-0.963648	0.240374	-4.00895	6.09892e-05	0.000476582	0.512759
1040	ENSG00000196605	ZNF846	218.887	-0.962513	0.154606	-6.22559	4.79762e-10	1.5626e-08	0.513162
1041	ENSG00000129467	ADCY4	53.5535	-0.962457	0.233997	-4.11312	3.90355e-05	0.000323543	0.513182
1042	ENSG00000276216	CH17-373J23.1	15.7454	-0.961593	0.35041	-2.7442	0.00606589	0.0237084	0.51349
1043	ENSG00000117318	ID3	120.848	-0.961044	0.251992	-3.81378	0.000136858	0.00096047	0.513685
1044	ENSG00000119608	PROX2	29.319	-0.960278	0.305129	-3.14713	0.00164884	0.00806767	0.513958
1045	ENSG00000116771	AGMAT	329.35	-0.958589	0.163203	-5.8736	4.26419e-09	1.0693e-07	0.51456
1046	ENSG00000134765	DSC1	41.4316	-0.958158	0.380774	-2.51635	0.0118579	0.0414888	0.514714
1047	ENSG00000124334	IL9R	432.591	-0.957719	0.300784	-3.18408	0.00145216	0.00723654	0.51487
1048	ENSG00000283859	NLGN2	157.098	-0.955198	0.29247	-3.26597	0.00109089	0.00568362	0.515771
1049	ENSG00000126351	THRA	509.224	-0.954837	0.151367	-6.30809	2.82496e-10	9.92854e-09	0.5159
1050	ENSG00000162576	MXRA8	83.0576	-0.952682	0.189313	-5.03231	4.84613e-07	7.05018e-06	0.516671
1051	ENSG00000174130	TLR6	61.4063	-0.952545	0.372719	-2.55567	0.0105984	0.037723	0.51672
1052	ENSG00000064787	BCAS1	16.0502	-0.951554	0.372772	-2.55264	0.010691	0.0380104	0.517075
1053	ENSG00000224287	MSL3P1	52.5942	-0.95097	0.242114	-3.92777	8.57379e-05	0.000640604	0.517285
1054	ENSG00000157978	LDLRAP1	2408.44	-0.950859	0.224327	-4.23871	2.24805e-05	0.000202146	0.517324
1055	ENSG00000130304	SLC27A1	338.386	-0.949585	0.196278	-4.83795	1.31186e-06	1.68443e-05	0.517782
1056	ENSG00000160255	ITGB2	3695.24	-0.949583	0.230816	-4.11403	3.88808e-05	0.000322571	0.517782
1057	ENSG00000258352	RP11-23J18.1	85.7776	-0.949457	0.201936	-4.70178	2.57902e-06	3.08679e-05	0.517827
1058	ENSG00000283060	ID3	122.102	-0.948544	0.245408	-3.86518	0.000111009	0.000800402	0.518155
1059	ENSG00000263326	RP11-266L9.6	21.0108	-0.948247	0.380303	-2.4934	0.0126527	0.0437741	0.518262
1060	ENSG00000181444	ZNF467	44.531	-0.947941	0.292127	-3.24496	0.00117466	0.00603223	0.518372
1061	ENSG00000250565	ATP6V1E2	170.482	-0.947343	0.253352	-3.73923	0.000184584	0.00124571	0.518587
1062	ENSG00000162430	SELENON	1697.08	-0.946851	0.158792	-5.96285	2.47876e-09	6.63411e-08	0.518763
1063	ENSG00000226200	SGMS1-AS1	195.55	-0.946007	0.187156	-5.05465	4.31186e-07	6.343e-06	0.519067
1064	ENSG00000205593	DENND6B	163.468	-0.945186	0.268692	-3.51773	0.000435258	0.0026179	0.519363
1065	ENSG00000053918	KCNQ1	362.378	-0.944966	0.210217	-4.4952	6.95048e-06	7.28771e-05	0.519442
1066	ENSG00000132694	ARHGEF11	441.135	-0.942635	0.258801	-3.64232	0.000270194	0.00173415	0.520282
1067	ENSG00000090097	PCBP4	467.036	-0.942157	0.134376	-7.01134	2.36042e-12	1.35122e-10	0.520454
1068	ENSG00000111796	KLRB1	482.537	-0.941597	0.310982	-3.02782	0.00246328	0.0112332	0.520656
1069	ENSG00000250159	RP11-381K20.2	22.2412	-0.940869	0.325761	-2.88822	0.00387425	0.0163103	0.520919
1070	ENSG00000259940	CTD-3203P2.1	29.3032	-0.940487	0.323773	-2.90477	0.0036752	0.0156427	0.521057
1071	ENSG00000159860	TCAF2P1	151.697	-0.940177	0.261804	-3.59115	0.000329223	0.0020633	0.521169
1072	ENSG00000159339	PADI4	24.5149	-0.939729	0.324794	-2.89331	0.00381208	0.0161014	0.521331
1073	ENSG00000270062	RP11-248J18.3	37.067	-0.939256	0.294321	-3.19126	0.00141653	0.00708236	0.521502
1074	ENSG00000186231	KLHL32	43.4807	-0.939144	0.23688	-3.96464	7.3506e-05	0.000561235	0.521542
1075	ENSG00000023892	DEF6	4422.64	-0.93879	0.0615657	-15.2486	1.68275e-52	4.76829e-49	0.52167
1076	ENSG00000167984	NLRC3	5985.55	-0.938459	0.111255	-8.43522	3.30572e-17	4.71305e-15	0.52179
1077	ENSG00000162877	PM20D1	27.9038	-0.937915	0.274597	-3.4156	0.000636408	0.00361663	0.521987
1078	ENSG00000124215	CDH26	34.7794	-0.937658	0.292552	-3.2051	0.00135017	0.00679856	0.52208
1079	ENSG00000185215	TNFAIP2	1106.98	-0.937655	0.336552	-2.78606	0.00533529	0.0212895	0.522081
1080	ENSG00000118690	ARMC2	85.2989	-0.936362	0.206612	-4.53198	5.84337e-06	6.27789e-05	0.522549
1081	ENSG00000196743	GM2A	1491.46	-0.935872	0.335557	-2.78901	0.00528689	0.0211405	0.522726
1082	ENSG00000239704	CDRT4	103.85	-0.933794	0.27268	-3.42451	0.00061591	0.00351866	0.52348
1083	ENSG00000260279	AC137932.5	64.8714	-0.933284	0.26987	-3.45827	0.000543646	0.00316647	0.523665
1084	ENSG00000170356	OR2A20P	71.3737	-0.933078	0.375699	-2.48358	0.013007	0.0447838	0.52374
1085	ENSG00000187650	VMAC	417.685	-0.932406	0.168882	-5.52104	3.36997e-08	6.56305e-07	0.523984
1086	ENSG00000241978	AKAP2	1371.77	-0.932374	0.255532	-3.64876	0.000263507	0.00169507	0.523995
1087	ENSG00000198939	ZFP2	22.9606	-0.930418	0.318847	-2.91807	0.00352202	0.0151042	0.524706
1088	ENSG00000230606	AC159540.1	1531.12	-0.930237	0.181993	-5.11138	3.19811e-07	4.83965e-06	0.524772
1089	ENSG00000271646	RP11-326I11.3	139.403	-0.929868	0.14845	-6.26385	3.75581e-10	1.27647e-08	0.524906
1090	ENSG00000173988	LRRC63	25.2214	-0.928604	0.356242	-2.60667	0.0091428	0.0333212	0.525366
1091	ENSG00000261150	EPPK1	79.2519	-0.928517	0.253606	-3.66126	0.000250974	0.00162413	0.525398
1092	ENSG00000267390	RP11-635N19.1	22.8682	-0.928392	0.324432	-2.86159	0.00421522	0.0175234	0.525444
1093	ENSG00000132793	LPIN3	47.8134	-0.928351	0.287685	-3.22697	0.00125108	0.00636893	0.525459
1094	ENSG00000240710	RP11-430C7.4	36.6989	-0.928266	0.351471	-2.64108	0.00826412	0.030611	0.52549
1095	ENSG00000245213	RP11-10K16.1	24.0486	-0.927442	0.305456	-3.03626	0.00239536	0.0109809	0.52579
1096	ENSG00000172878	METAP1D	201.908	-0.926779	0.190847	-4.85614	1.19698e-06	1.55944e-05	0.526032
1097	ENSG00000187815	ZFP69	118.492	-0.9259	0.160021	-5.78613	7.20274e-09	1.67982e-07	0.526352
1098	ENSG00000235505	RP11-693N9.2	428.365	-0.925839	0.223353	-4.14518	3.39546e-05	0.000287422	0.526374
1099	ENSG00000231105	RP5-1071N3.1	54.1606	-0.925613	0.286401	-3.23187	0.00122982	0.00627475	0.526457
1100	ENSG00000189152	GRAPL	342.318	-0.925035	0.284872	-3.2472	0.00116546	0.0059977	0.526668
1101	ENSG00000197497	ZNF665	87.0295	-0.924774	0.197777	-4.67584	2.92757e-06	3.46373e-05	0.526763
1102	ENSG00000233323	TNXB	21.3721	-0.924729	0.352972	-2.61984	0.00879723	0.0322589	0.52678
1103	ENSG00000250132	RP11-359B12.2	22.0452	-0.924538	0.345029	-2.6796	0.00737108	0.0278463	0.526849
1104	ENSG00000215045	GRID2IP	28.9625	-0.923964	0.370874	-2.49131	0.0127272	0.0439738	0.527059
1105	ENSG00000196502	SULT1A1	454.63	-0.923171	0.15468	-5.96825	2.39814e-09	6.43354e-08	0.527349
1106	ENSG00000146904	EPHA1	522.789	-0.923135	0.150469	-6.13506	8.5126e-10	2.6007e-08	0.527362
1107	ENSG00000223745	CCDC18-AS1	1437.81	-0.923086	0.162176	-5.69189	1.25644e-08	2.73605e-07	0.52738
1108	ENSG00000186350	RXRA	239.428	-0.922151	0.31966	-2.88479	0.00391679	0.01647	0.527722
1109	ENSG00000275990	NCF4	82.1683	-0.921937	0.249674	-3.69256	0.000222009	0.00146045	0.5278
1110	ENSG00000143994	ABHD1	44.4237	-0.921875	0.258835	-3.56164	0.000368551	0.00227462	0.527823
1111	ENSG00000274600	RIMBP3B	34.3188	-0.921823	0.350999	-2.62628	0.00863227	0.0317464	0.527842
1112	ENSG00000251661	RP11-326C3.11	147.286	-0.920937	0.268203	-3.43374	0.00059532	0.00341653	0.528166
1113	ENSG00000261737	RP4-612B15.3	29.9521	-0.920631	0.30538	-3.01471	0.00257226	0.0116365	0.528278
1114	ENSG00000267554	RP11-686D22.10	286.562	-0.920026	0.179048	-5.13842	2.77056e-07	4.25226e-06	0.5285
1115	ENSG00000127946	HIP1	183.407	-0.919742	0.274907	-3.34564	0.000820917	0.00448497	0.528603
1116	ENSG00000136636	KCTD3	92.3122	-0.919034	0.231158	-3.97579	7.01455e-05	0.000539209	0.528863
1117	ENSG00000181652	ATG9B	147.784	-0.918943	0.292923	-3.13715	0.00170598	0.00829533	0.528896
1118	ENSG00000159403	C1R	80.1847	-0.918665	0.243086	-3.77917	0.000157349	0.00108655	0.528998
1119	ENSG00000010704	HFE	72.2391	-0.918021	0.197763	-4.64204	3.4499e-06	3.97589e-05	0.529234
1120	ENSG00000166681	BEX3	161.381	-0.917336	0.231281	-3.96633	7.29892e-05	0.000557665	0.529486
1121	ENSG00000271780	RP11-1017G21.5	44.0364	-0.916404	0.305085	-3.00376	0.00266663	0.0119821	0.529828
1122	ENSG00000258839	MC1R	149.368	-0.915805	0.205053	-4.46618	7.96301e-06	8.18284e-05	0.530048
1123	ENSG00000205041	CTC-425O23.2	25.505	-0.915069	0.285412	-3.20613	0.00134535	0.00677576	0.530319
1124	ENSG00000111846	GCNT2	71.6948	-0.914857	0.22544	-4.0581	4.94742e-05	0.000398838	0.530397
1125	ENSG00000259315	ACTG1P17	45.6907	-0.914566	0.251664	-3.63408	0.000278975	0.00178495	0.530503
1126	ENSG00000185989	RASA3	1152.65	-0.913924	0.20632	-4.42965	9.43855e-06	9.48836e-05	0.53074
1127	ENSG00000107738	VSIR	1023.31	-0.91377	0.159773	-5.71918	1.07041e-08	2.37183e-07	0.530796
1128	ENSG00000283189	RP11-949J7.8	410.339	-0.913514	0.197041	-4.63615	3.54954e-06	4.06181e-05	0.53089
1129	ENSG00000280477	RASA3	1153.25	-0.913084	0.206038	-4.43163	9.35245e-06	9.42269e-05	0.531049
1130	ENSG00000271141	RP11-171I2.4	21.44	-0.91304	0.312695	-2.91991	0.00350134	0.0150297	0.531065
1131	ENSG00000154764	WNT7A	28.4189	-0.912911	0.362239	-2.52019	0.0117291	0.0410954	0.531112
1132	ENSG00000145882	PCYOX1L	1002.85	-0.912902	0.152696	-5.97856	2.25116e-09	6.10426e-08	0.531116
1133	ENSG00000272732	RP5-1159O4.2	26.0773	-0.911859	0.339554	-2.68546	0.00724306	0.0274432	0.5315
1134	ENSG00000189195	BTBD8	54.9485	-0.911459	0.269675	-3.37984	0.000725272	0.00404557	0.531647
1135	ENSG00000183935	HTR7P1	47.6755	-0.911214	0.256203	-3.55661	0.000375666	0.0023089	0.531737
1136	ENSG00000229043	AC091729.9	57.4154	-0.909413	0.350969	-2.59115	0.00956566	0.0346011	0.532402
1137	ENSG00000205784	ARRDC5	87.6566	-0.909399	0.306023	-2.97167	0.00296185	0.0130754	0.532407
1138	ENSG00000266976	AC079466.1	78.4357	-0.908245	0.234913	-3.8663	0.000110498	0.000797223	0.532833
1139	ENSG00000283208	RP11-226E21.4	37.4031	-0.907958	0.300462	-3.02188	0.00251214	0.0114217	0.532939
1140	ENSG00000261366	MANEA-AS1	56.8044	-0.90786	0.234472	-3.87193	0.000107978	0.000781532	0.532975
1141	ENSG00000267767	LINC01801	41.9125	-0.907536	0.269049	-3.37313	0.000743201	0.00412023	0.533095
1142	ENSG00000262766	RP11-196G11.4	35.0136	-0.9073	0.320244	-2.83315	0.00460921	0.0188196	0.533182
1143	ENSG00000196372	ASB13	282.076	-0.906924	0.201922	-4.49146	7.07362e-06	7.38948e-05	0.533321
1144	ENSG00000206258	TNXB	23.1667	-0.906736	0.322451	-2.81201	0.00492324	0.0199017	0.53339
1145	ENSG00000235944	ZNF815P	348.821	-0.903193	0.194319	-4.64798	3.35195e-06	3.88672e-05	0.534702
1146	ENSG00000229474	PATL2	593.606	-0.902363	0.161628	-5.58297	2.36448e-08	4.80721e-07	0.53501
1147	ENSG00000266904	LINC00663	112.322	-0.901538	0.209547	-4.30231	1.69024e-05	0.000157809	0.535316
1148	ENSG00000163449	TMEM169	49.4026	-0.901393	0.284029	-3.1736	0.00150561	0.00747108	0.53537
1149	ENSG00000273576	RP11-390P24.1	106.244	-0.901234	0.164537	-5.47738	4.31666e-08	8.16134e-07	0.535428
1150	ENSG00000074276	CDHR2	22.0748	-0.90114	0.330565	-2.72606	0.00640959	0.0247613	0.535463
1151	ENSG00000176293	ZNF135	110.945	-0.900943	0.203089	-4.43619	9.15638e-06	9.27048e-05	0.535536
1152	ENSG00000230091	TMEM254-AS1	30.4123	-0.900008	0.287676	-3.12855	0.0017567	0.00851093	0.535884
1153	ENSG00000204271	SPIN3	976.894	-0.899402	0.165992	-5.41834	6.01534e-08	1.0944e-06	0.536109
1154	ENSG00000118507	AKAP7	267.655	-0.89896	0.200207	-4.49015	7.11715e-06	7.4247e-05	0.536273
1155	ENSG00000130812	ANGPTL6	33.8003	-0.897766	0.313283	-2.86567	0.00416131	0.0173246	0.536717
1156	ENSG00000254837	AP001372.2	111.514	-0.897584	0.170978	-5.24972	1.52331e-07	2.48789e-06	0.536785
1157	ENSG00000244720	RP11-402J7.2	188.615	-0.897422	0.188803	-4.75321	2.00216e-06	2.45866e-05	0.536845
1158	ENSG00000173258	ZNF483	98.9819	-0.895964	0.21383	-4.19007	2.78864e-05	0.000242908	0.537388
1159	ENSG00000111679	PTPN6	1672.88	-0.895074	0.212456	-4.213	2.52005e-05	0.000223589	0.537719
1160	ENSG00000115257	PCSK4	77.3471	-0.893944	0.232339	-3.84759	0.000119285	0.000852481	0.538141
1161	ENSG00000165929	TC2N	2762.85	-0.893888	0.165427	-5.40353	6.53435e-08	1.17282e-06	0.538162
1162	ENSG00000272382	CTD-2035E11.4	72.4502	-0.893517	0.27919	-3.20039	0.0013724	0.00688903	0.5383
1163	ENSG00000215788	TNFRSF25	6589.39	-0.89319	0.108656	-8.22036	2.02892e-16	2.43353e-14	0.538422
1164	ENSG00000213906	LTB4R2	226.633	-0.893162	0.16035	-5.57008	2.54626e-08	5.11161e-07	0.538433
1165	ENSG00000164404	GDF9	28.1253	-0.892561	0.365543	-2.44174	0.0146167	0.0493736	0.538657
1166	ENSG00000147180	ZNF711	76.1399	-0.891655	0.330271	-2.69977	0.00693873	0.0264772	0.538995
1167	ENSG00000168754	FAM178B	16.3944	-0.890455	0.330625	-2.69325	0.00707594	0.0269288	0.539444
1168	ENSG00000232912	RP5-1115A15.1	19.6144	-0.889857	0.345631	-2.57458	0.0100361	0.0360724	0.539668
1169	ENSG00000262714	RP11-44F14.8	49.9915	-0.889597	0.327188	-2.71892	0.00654959	0.0251819	0.539765
1170	ENSG00000246790	RP11-730K11.1	59.9502	-0.88941	0.246787	-3.60396	0.000313406	0.0019779	0.539835
1171	ENSG00000154263	ABCA10	53.224	-0.8894	0.264717	-3.35981	0.000779961	0.00428837	0.539839
1172	ENSG00000132749	TESMIN	103.089	-0.888886	0.222666	-3.99202	6.55141e-05	0.000507219	0.540031
1173	ENSG00000176714	CCDC121	26.6253	-0.888524	0.30261	-2.9362	0.00332255	0.0143958	0.540167
1174	ENSG00000262823	RP13-580F15.2	61.1292	-0.88834	0.238602	-3.72311	0.000196787	0.00131359	0.540235
1175	ENSG00000275131	CH17-472G23.4	1524.76	-0.888283	0.164378	-5.40391	6.52053e-08	1.17127e-06	0.540257
1176	ENSG00000214226	C17orf67	97.7907	-0.887877	0.195068	-4.55162	5.32335e-06	5.78222e-05	0.540409
1177	ENSG00000111728	ST8SIA1	653.032	-0.887761	0.229015	-3.87643	0.000105998	0.000770152	0.540452
1178	ENSG00000180481	GLIPR1L2	33.633	-0.887488	0.34864	-2.54557	0.0109098	0.0386429	0.540554
1179	ENSG00000215375	MYL5	297.528	-0.886918	0.176315	-5.0303	4.89715e-07	7.10714e-06	0.540768
1180	ENSG00000182796	TMEM198B	819.321	-0.886642	0.130563	-6.79092	1.11423e-11	5.34005e-10	0.540871
1181	ENSG00000255182	CTD-2517M22.14	190.061	-0.886542	0.210818	-4.20524	2.60804e-05	0.000229599	0.540909
1182	ENSG00000280908	PADI4	23.8899	-0.886349	0.330651	-2.68062	0.00734867	0.027783	0.540981
1183	ENSG00000186340	THBS2	18.1622	-0.885705	0.317288	-2.79149	0.00524667	0.0210136	0.541223
1184	ENSG00000177721	ANXA2R	525.493	-0.884814	0.128028	-6.9111	4.80894e-12	2.54112e-10	0.541557
1185	ENSG00000276791	CTD-2270P14.5	31.9847	-0.882241	0.273411	-3.2268	0.00125183	0.00637128	0.542524
1186	ENSG00000267288	RP13-890H12.2	20.1361	-0.881876	0.361494	-2.43953	0.0147064	0.0495953	0.542661
1187	ENSG00000261534	RP11-244O19.1	27.4568	-0.881475	0.285607	-3.08632	0.00202651	0.0095726	0.542812
1188	ENSG00000227896	RP11-77P6.2	25.9638	-0.881122	0.352571	-2.49913	0.0124498	0.043242	0.542945
1189	ENSG00000135821	GLUL	3718.93	-0.880652	0.331115	-2.65966	0.00782202	0.0292362	0.543122
1190	ENSG00000260261	RP11-480A16.1	412.943	-0.879571	0.154227	-5.70311	1.17642e-08	2.58663e-07	0.543529
1191	ENSG00000268861	CTD-2207O23.3	285.579	-0.879224	0.207613	-4.23492	2.28632e-05	0.000205262	0.54366
1192	ENSG00000267046	E2F3P1	68.2049	-0.878476	0.334409	-2.62695	0.00861544	0.0317	0.543942
1193	ENSG00000089060	SLC8B1	1444.39	-0.877582	0.193903	-4.52589	6.01421e-06	6.42489e-05	0.544279
1194	ENSG00000281821	RP11-141C7.4	23.0156	-0.877229	0.330727	-2.65243	0.00799147	0.0297274	0.544412
1195	ENSG00000223466	LINC01825	29.1249	-0.876954	0.293416	-2.98877	0.00280105	0.0124896	0.544516
1196	ENSG00000265787	CYP4F35P	56.1879	-0.876658	0.277566	-3.15838	0.00158651	0.00779972	0.544628
1197	ENSG00000174586	ZNF497	84.4861	-0.876432	0.1951	-4.49221	7.04873e-06	7.36948e-05	0.544713
1198	ENSG00000139178	C1RL	415.349	-0.876274	0.159508	-5.4936	3.93821e-08	7.54651e-07	0.544772
1199	ENSG00000272008	RP11-393I2.4	27.9589	-0.876156	0.27751	-3.15721	0.00159289	0.0078277	0.544817
1200	ENSG00000260329	RP11-412D9.4	24.8296	-0.875751	0.302201	-2.89791	0.00375658	0.0159114	0.54497
1201	ENSG00000261584	RP11-457M11.5	82.3324	-0.875245	0.243513	-3.59424	0.000325337	0.00204239	0.545161
1202	ENSG00000159899	NPR2	145.082	-0.875139	0.211077	-4.14606	3.38246e-05	0.000286429	0.545201
1203	ENSG00000178814	OPLAH	54.8295	-0.874934	0.295157	-2.9643	0.00303376	0.0133512	0.545279
1204	ENSG00000172349	IL16	6294.79	-0.873777	0.149965	-5.82654	5.65883e-09	1.35603e-07	0.545716
1205	ENSG00000241170	RP11-147I3.1	52.7465	-0.873535	0.291819	-2.99341	0.00275876	0.0123325	0.545808
1206	ENSG00000250889	LINC01336	20.7103	-0.871522	0.326503	-2.66926	0.00760179	0.0285306	0.54657
1207	ENSG00000244625	MIATNB	174.758	-0.870964	0.147214	-5.9163	3.29261e-09	8.56445e-08	0.546781
1208	ENSG00000136098	NEK3	106.073	-0.870405	0.220272	-3.9515	7.76627e-05	0.000588611	0.546993
1209	ENSG00000185630	PBX1	27.0432	-0.86977	0.275622	-3.15567	0.00160131	0.00786399	0.547234
1210	ENSG00000272870	RP11-798M19.6	68.7186	-0.86955	0.314644	-2.76361	0.00571667	0.022569	0.547317
1211	ENSG00000082014	SMARCD3	471.971	-0.868425	0.138453	-6.27234	3.55658e-10	1.21422e-08	0.547744
1212	ENSG00000258727	RP11-66N24.3	542.502	-0.8678	0.126814	-6.84312	7.74883e-12	3.85215e-10	0.547982
1213	ENSG00000259081	RP11-488C13.6	29.4249	-0.867076	0.28814	-3.00921	0.00261926	0.0118091	0.548257
1214	ENSG00000244479	OR2A1-AS1	140.677	-0.866707	0.165513	-5.2365	1.63646e-07	2.64223e-06	0.548397
1215	ENSG00000197119	SLC25A29	229.249	-0.866222	0.319592	-2.7104	0.00672018	0.0257529	0.548581
1216	ENSG00000120093	HOXB3	246.391	-0.86609	0.218026	-3.97242	7.11469e-05	0.000545653	0.548632
1217	ENSG00000023902	PLEKHO1	2316.14	-0.865842	0.133969	-6.46298	1.02662e-10	3.98502e-09	0.548726
1218	ENSG00000234936	AC010883.5	19.2473	-0.865667	0.352148	-2.45825	0.0139617	0.0475293	0.548793
1219	ENSG00000265206	RP5-1171I10.5	1688.16	-0.865033	0.162328	-5.32893	9.87913e-08	1.69402e-06	0.549034
1220	ENSG00000087237	CETP	55.4363	-0.86475	0.250891	-3.44671	0.000567452	0.00328403	0.549142
1221	ENSG00000163491	NEK10	21.6224	-0.864434	0.314874	-2.74533	0.00604504	0.0236594	0.549262
1222	ENSG00000089820	ARHGAP4	5806.84	-0.864344	0.104904	-8.23942	1.73042e-16	2.12037e-14	0.549296
1223	ENSG00000226287	TMEM191A	125.397	-0.863467	0.190809	-4.5253	6.03107e-06	6.43933e-05	0.54963
1224	ENSG00000279873	LINC01126	51.7264	-0.863267	0.290606	-2.97057	0.00297244	0.013112	0.549706
1225	ENSG00000122194	PLG	29.3748	-0.862645	0.290138	-2.97322	0.00294693	0.0130284	0.549944
1226	ENSG00000206561	COLQ	121.245	-0.862279	0.22398	-3.84981	0.000118209	0.000845857	0.550083
1227	ENSG00000218018	RP4-800J21.3	72.4961	-0.862172	0.215135	-4.00759	6.13428e-05	0.000479015	0.550124
1228	ENSG00000228506	RP11-98I9.4	67.3822	-0.86113	0.307808	-2.79762	0.00514802	0.0206806	0.550521
1229	ENSG00000184730	APOBR	921.302	-0.860092	0.21835	-3.93905	8.18045e-05	0.00061568	0.550917
1230	ENSG00000166707	ZCCHC18	212.206	-0.858737	0.191673	-4.48021	7.45685e-06	7.7399e-05	0.551435
1231	ENSG00000273142	RP11-458F8.4	220.07	-0.858637	0.264134	-3.25076	0.00115096	0.0059325	0.551473
1232	ENSG00000110455	ACCS	573.379	-0.858178	0.141124	-6.08104	1.19406e-09	3.50169e-08	0.551649
1233	ENSG00000267980	AC007292.6	28.2225	-0.858035	0.266016	-3.2255	0.00125751	0.00639445	0.551704
1234	ENSG00000138964	PARVG	2654.82	-0.858007	0.143537	-5.97758	2.26474e-09	6.12643e-08	0.551714
1235	ENSG00000041880	PARP3	539.636	-0.857291	0.221028	-3.87865	0.000105038	0.000764152	0.551988
1236	ENSG00000278062	ZNF251	342.766	-0.856716	0.163099	-5.25272	1.49866e-07	2.45293e-06	0.552208
1237	ENSG00000280708	RP5-1135M2.2	86.0152	-0.856491	0.252579	-3.39098	0.000696437	0.00390684	0.552294
1238	ENSG00000163702	IL17RC	56.523	-0.855999	0.299951	-2.8538	0.00432002	0.0178803	0.552483
1239	ENSG00000188199	NUTM2B	66.6366	-0.855796	0.298591	-2.86611	0.00415548	0.0173097	0.55256
1240	ENSG00000276184	UPK3B	29.7537	-0.855376	0.294521	-2.9043	0.00368076	0.0156573	0.552721
1241	ENSG00000130270	ATP8B3	93.8997	-0.855289	0.176112	-4.85652	1.19466e-06	1.55821e-05	0.552754
1242	ENSG00000179253	RP11-429E11.3	41.2585	-0.855164	0.325562	-2.62673	0.00862088	0.0317148	0.552802
1243	ENSG00000203288	TDRKH-AS1	25.1905	-0.854277	0.298055	-2.86617	0.00415468	0.0173097	0.553142
1244	ENSG00000283674	RP11-419I17.1	241.454	-0.854143	0.190609	-4.48113	7.42476e-06	7.71012e-05	0.553194
1245	ENSG00000235703	LINC00894	249.87	-0.853517	0.139578	-6.11498	9.65718e-10	2.90343e-08	0.553434
1246	ENSG00000272030	RP1-178F15.4	37.2159	-0.853512	0.253413	-3.36807	0.000756966	0.00418426	0.553436
1247	ENSG00000160953	MUM1	1134.3	-0.853461	0.118329	-7.21258	5.49009e-13	3.49592e-11	0.553455
1248	ENSG00000174827	PDZK1	25.2415	-0.853309	0.302395	-2.82183	0.00477502	0.0194057	0.553514
1249	ENSG00000144026	ZNF514	801.147	-0.852752	0.225718	-3.77795	0.000158122	0.00109107	0.553728
1250	ENSG00000158457	TSPAN33	177.996	-0.852375	0.213332	-3.99553	6.45505e-05	0.000500785	0.553872
1251	ENSG00000164037	SLC9B1	41.8547	-0.852002	0.255674	-3.33237	0.000861087	0.0046576	0.554015
1252	ENSG00000008226	DLEC1	135.384	-0.851445	0.20622	-4.12882	3.64623e-05	0.00030523	0.554229
1253	ENSG00000136997	MYC	2490.08	-0.851255	0.186501	-4.56433	5.01081e-06	5.47563e-05	0.554302
1254	ENSG00000267009	RP11-120M18.2	33.1644	-0.851111	0.316344	-2.69046	0.0071353	0.0271165	0.554358
1255	ENSG00000102984	ZNF821	105.448	-0.851081	0.212532	-4.00449	6.2151e-05	0.000484658	0.554369
1256	ENSG00000240291	RP11-499P20.2	81.4307	-0.850755	0.235778	-3.60829	0.00030822	0.00194842	0.554494
1257	ENSG00000161912	ADCY10P1	276.933	-0.850451	0.143981	-5.9067	3.49019e-09	8.99081e-08	0.554611
1258	ENSG00000137098	SPAG8	61.9634	-0.850335	0.228459	-3.72204	0.00019762	0.00131838	0.554656
1259	ENSG00000101842	VSIG1	325.895	-0.850089	0.302755	-2.80785	0.00498739	0.0201209	0.554751
1260	ENSG00000261526	CTB-31O20.2	166.141	-0.848829	0.18436	-4.60419	4.14075e-06	4.64686e-05	0.555235
1261	ENSG00000042286	AIFM2	187.25	-0.848787	0.178039	-4.76742	1.86601e-06	2.31277e-05	0.555251
1262	ENSG00000226137	BAIAP2-AS1	106.539	-0.848726	0.204149	-4.15738	3.21917e-05	0.000274861	0.555275
1263	ENSG00000125257	ABCC4	683.205	-0.848644	0.209439	-4.05199	5.07831e-05	0.000408219	0.555306
1264	ENSG00000147174	GCNA	160.796	-0.84747	0.160129	-5.29241	1.20713e-07	2.0285e-06	0.555759
1265	ENSG00000275120	RP11-182J1.18	19.0365	-0.847463	0.347631	-2.43782	0.014776	0.0497854	0.555761
1266	ENSG00000183401	CCDC159	427.941	-0.846975	0.149571	-5.66269	1.49017e-08	3.20197e-07	0.555949
1267	ENSG00000121104	FAM117A	1093.96	-0.846783	0.0954138	-8.87484	7.00323e-19	1.31203e-16	0.556023
1268	ENSG00000198169	ZNF251	250.41	-0.846646	0.187415	-4.5175	6.25726e-06	6.65318e-05	0.556076
1269	ENSG00000148908	RGS10	2878.07	-0.846573	0.162518	-5.2091	1.89761e-07	3.01027e-06	0.556104
1270	ENSG00000228956	SATB1-AS1	619.412	-0.846545	0.192347	-4.40113	1.07689e-05	0.000106556	0.556115
1271	ENSG00000156239	N6AMT1	210.189	-0.846475	0.17048	-4.96525	6.86139e-07	9.59537e-06	0.556142
1272	ENSG00000102445	RUBCNL	31.1942	-0.845633	0.310357	-2.72471	0.00643586	0.0248585	0.556467
1273	ENSG00000251595	ABCA11P	106.995	-0.845192	0.214121	-3.94726	7.90499e-05	0.000597327	0.556637
1274	ENSG00000151490	PTPRO	38.9971	-0.843619	0.338412	-2.49288	0.0126713	0.043823	0.557244
1275	ENSG00000197457	STMN3	1551.6	-0.842793	0.159689	-5.2777	1.30813e-07	2.17711e-06	0.557563
1276	ENSG00000220201	ZGLP1	52.6639	-0.842753	0.24812	-3.39655	0.000682407	0.0038443	0.557579
1277	ENSG00000213139	CRYGS	104.146	-0.840796	0.196613	-4.2764	1.89936e-05	0.000174247	0.558336
1278	ENSG00000234338	RP11-797H7.1	68.0284	-0.840399	0.227134	-3.70001	0.00021559	0.00142277	0.558489
1279	ENSG00000127415	IDUA	476.079	-0.839582	0.146497	-5.73104	9.98185e-09	2.23375e-07	0.558806
1280	ENSG00000100055	CYTH4	2563.76	-0.837722	0.0654453	-12.8003	1.63241e-37	2.17677e-34	0.559526
1281	ENSG00000206282	RGL2	165.437	-0.83734	0.14895	-5.6216	1.89196e-08	3.93836e-07	0.559675
1282	ENSG00000079691	CARMIL1	176.784	-0.837325	0.164944	-5.07644	3.8458e-07	5.71255e-06	0.55968
1283	ENSG00000270019	RP11-141B14.1	16.9856	-0.836906	0.340378	-2.45875	0.013942	0.0474908	0.559843
1284	ENSG00000228960	OR2A9P	126.277	-0.836876	0.28424	-2.94426	0.00323731	0.0140884	0.559855
1285	ENSG00000243244	STON1	41.4409	-0.836785	0.272534	-3.07039	0.00213779	0.0099859	0.55989
1286	ENSG00000133321	RARRES3	1136.23	-0.836236	0.122973	-6.80014	1.0452e-11	5.07359e-10	0.560103
1287	ENSG00000244480	AC005154.7	95.8477	-0.835762	0.267102	-3.129	0.00175405	0.00850128	0.560287
1288	ENSG00000114626	ABTB1	1556.79	-0.835731	0.141122	-5.92206	3.17943e-09	8.29396e-08	0.560299
1289	ENSG00000258461	RP11-164J13.1	221.968	-0.835521	0.136353	-6.12761	8.9207e-10	2.71441e-08	0.560381
1290	ENSG00000237825	RGL2	166.041	-0.835217	0.152726	-5.46874	4.53255e-08	8.49862e-07	0.560499
1291	ENSG00000228736	RGL2	166.041	-0.835217	0.152726	-5.46874	4.53255e-08	8.49862e-07	0.560499
1292	ENSG00000224841	RGL2	166.041	-0.835217	0.152726	-5.46874	4.53255e-08	8.49862e-07	0.560499
1293	ENSG00000172086	KRCC1	881.719	-0.834726	0.15907	-5.24754	1.5414e-07	2.51201e-06	0.56069
1294	ENSG00000072195	SPEG	231.566	-0.833687	0.300745	-2.77207	0.00557015	0.0220944	0.561094
1295	ENSG00000108448	TRIM16L	47.7134	-0.833664	0.221568	-3.76256	0.000168183	0.00115113	0.561103
1296	ENSG00000245904	RP11-796E2.4	98.928	-0.833051	0.198626	-4.19407	2.73993e-05	0.000239351	0.561341
1297	ENSG00000277126	RP11-429J17.2	20.8083	-0.832788	0.318151	-2.61759	0.00885543	0.0324408	0.561443
1298	ENSG00000181097	RP11-429J17.2	20.8083	-0.832788	0.318151	-2.61759	0.00885543	0.0324408	0.561443
1299	ENSG00000167555	ZNF528	386.975	-0.832319	0.224827	-3.70204	0.000213869	0.00141264	0.561626
1300	ENSG00000183246	RIMBP3C	37.9487	-0.832251	0.264121	-3.15102	0.00162701	0.00797637	0.561652
1301	ENSG00000241058	NSUN6	397.581	-0.831739	0.18555	-4.48257	7.37494e-06	7.6654e-05	0.561852
1302	ENSG00000142694	EVA1B	130.697	-0.831305	0.251042	-3.31142	0.000928232	0.00494875	0.562021
1303	ENSG00000182487	NCF1B	134.064	-0.831129	0.335986	-2.4737	0.0133722	0.045839	0.562089
1304	ENSG00000180139	ACTA2-AS1	36.1958	-0.830225	0.321659	-2.58107	0.00984934	0.0354996	0.562442
1305	ENSG00000245680	ZNF585B	408.259	-0.829818	0.154855	-5.35868	8.38304e-08	1.47086e-06	0.5626
1306	ENSG00000184939	ZFP90	1275.28	-0.829145	0.125901	-6.58572	4.527e-11	1.89952e-09	0.562863
1307	ENSG00000183479	TREX2	66.3679	-0.828607	0.19493	-4.2508	2.13012e-05	0.00019292	0.563073
1308	ENSG00000213888	LINC01521	61.0023	-0.828095	0.228446	-3.62491	0.000289067	0.00184069	0.563273
1309	ENSG00000179532	DNHD1	1957.37	-0.827165	0.176687	-4.68153	2.84738e-06	3.38121e-05	0.563636
1310	ENSG00000256514	AP003419.11	101.528	-0.827126	0.329644	-2.50915	0.0121022	0.0421939	0.563651
1311	ENSG00000135299	ANKRD6	154.824	-0.827119	0.178536	-4.63278	3.60789e-06	4.11571e-05	0.563654
1312	ENSG00000158555	GDPD5	911.455	-0.827012	0.168347	-4.91254	8.99063e-07	1.22019e-05	0.563695
1313	ENSG00000162997	PRORSD1P	85.7265	-0.826931	0.227396	-3.63652	0.000276342	0.0017701	0.563727
1314	ENSG00000225978	HAR1A	90.2141	-0.826906	0.30556	-2.7062	0.00680589	0.0260349	0.563737
1315	ENSG00000159761	C16orf86	91.6531	-0.826608	0.246195	-3.35753	0.000786408	0.00432067	0.563853
1316	ENSG00000160094	ZNF362	413.812	-0.826608	0.119951	-6.89121	5.53215e-12	2.87634e-10	0.563853
1317	ENSG00000076258	FMO4	93.9932	-0.82576	0.197418	-4.1828	2.87944e-05	0.00025038	0.564185
1318	ENSG00000251364	CTD-2516F10.2	91.2318	-0.825091	0.188139	-4.38553	1.15702e-05	0.000113543	0.564447
1319	ENSG00000146828	SLC12A9	1378.97	-0.825003	0.136098	-6.06184	1.34572e-09	3.87133e-08	0.564481
1320	ENSG00000254539	RP4-791M13.3	68.2053	-0.824798	0.290059	-2.84355	0.00446133	0.0183355	0.564561
1321	ENSG00000256806	C17orf100	120.475	-0.824695	0.233984	-3.52458	0.000424151	0.00255584	0.564602
1322	ENSG00000003147	ICA1	106.931	-0.824144	0.29659	-2.77873	0.00545718	0.0217109	0.564817
1323	ENSG00000251141	RP11-53O19.1	62.7165	-0.823968	0.197776	-4.16617	3.09757e-05	0.000266384	0.564886
1324	ENSG00000283236	AC074141.3	23.8882	-0.8231	0.317298	-2.59409	0.00948413	0.0343828	0.565226
1325	ENSG00000137474	MYO7A	965.936	-0.822929	0.274475	-2.99819	0.0027159	0.0121673	0.565293
1326	ENSG00000198081	ZBTB14	1022.64	-0.822896	0.0789764	-10.4195	2.01978e-25	8.63895e-23	0.565306
1327	ENSG00000141642	ELAC1	225.693	-0.822393	0.144205	-5.70294	1.17759e-08	2.5867e-07	0.565503
1328	ENSG00000122694	GLIPR2	442.41	-0.822232	0.251987	-3.263	0.0011024	0.00573302	0.565566
1329	ENSG00000154025	SLC5A10	124.509	-0.821895	0.264501	-3.10734	0.00188782	0.00903123	0.565699
1330	ENSG00000172215	CXCR6	967.934	-0.821762	0.270927	-3.03315	0.00242017	0.0110655	0.56575
1331	ENSG00000175482	POLD4	915.19	-0.821364	0.135301	-6.07065	1.27393e-09	3.70241e-08	0.565907
1332	ENSG00000259834	RP11-284N8.3	792.71	-0.821221	0.113046	-7.26447	3.74505e-13	2.54664e-11	0.565963
1333	ENSG00000245498	RP11-677M14.7	68.6861	-0.821173	0.216904	-3.78588	0.000153166	0.00106148	0.565982
1334	ENSG00000168765	GSTM4	300.737	-0.821021	0.274213	-2.99409	0.00275262	0.0123099	0.566041
1335	ENSG00000164344	KLKB1	60.3692	-0.820066	0.334383	-2.45247	0.0141878	0.0481835	0.566416
1336	ENSG00000198682	PAPSS2	69.3677	-0.819895	0.257006	-3.19018	0.00142186	0.00710741	0.566483
1337	ENSG00000261308	FIGNL2	17.8774	-0.819475	0.335546	-2.44222	0.0145974	0.0493379	0.566648
1338	ENSG00000241490	RP11-553L6.2	62.0001	-0.818934	0.256772	-3.18935	0.00142595	0.00712474	0.566861
1339	ENSG00000155428	TRIM74	66.172	-0.818799	0.319729	-2.56091	0.0104397	0.0372689	0.566914
1340	ENSG00000249839	AC011330.5	62.5193	-0.817598	0.333527	-2.45137	0.0142313	0.0483093	0.567386
1341	ENSG00000177337	DLGAP1-AS1	322.393	-0.81736	0.155756	-5.24768	1.54028e-07	2.51199e-06	0.567479
1342	ENSG00000197016	ZNF470	231.427	-0.816148	0.127958	-6.37825	1.79119e-10	6.54912e-09	0.567956
1343	ENSG00000198915	RASGEF1A	36.1297	-0.815455	0.307601	-2.65101	0.00802504	0.0298278	0.568229
1344	ENSG00000115255	REEP6	70.0371	-0.815227	0.232355	-3.50854	0.000450579	0.00268582	0.568319
1345	ENSG00000273729	RP11-7F17.8	147.234	-0.815137	0.171083	-4.76457	1.89256e-06	2.34183e-05	0.568355
1346	ENSG00000167280	ENGASE	1988.94	-0.814807	0.178461	-4.56575	4.97714e-06	5.45046e-05	0.568485
1347	ENSG00000124587	PEX6	756.445	-0.814415	0.223456	-3.64463	0.000267777	0.00171961	0.568639
1348	ENSG00000142347	MYO1F	1609.49	-0.813662	0.244586	-3.32669	0.000878837	0.00473328	0.568936
1349	ENSG00000271856	LINC01215	589.988	-0.813283	0.18351	-4.43182	9.3439e-06	9.41827e-05	0.569085
1350	ENSG00000233836	RP11-255H23.2	46.5051	-0.81246	0.251108	-3.2355	0.00121432	0.00620684	0.56941
1351	ENSG00000254838	GVINP1	5661.16	-0.811472	0.104352	-7.77629	7.46839e-15	6.85429e-13	0.5698
1352	ENSG00000173531	MST1	306.469	-0.810796	0.183362	-4.42184	9.78623e-06	9.77717e-05	0.570067
1353	ENSG00000138380	CARF	803.978	-0.809948	0.128214	-6.31717	2.66394e-10	9.44612e-09	0.570403
1354	ENSG00000210196	MT-TP	578.055	-0.809883	0.21493	-3.76812	0.000164484	0.00112956	0.570428
1355	ENSG00000185986	SDHAP3	77.8762	-0.809768	0.239119	-3.38646	0.000708007	0.00396292	0.570474
1356	ENSG00000106100	NOD1	454.215	-0.80893	0.10052	-8.04748	8.45195e-16	9.12368e-14	0.570805
1357	ENSG00000110324	IL10RA	3707.1	-0.808854	0.133904	-6.04056	1.53579e-09	4.36275e-08	0.570835
1358	ENSG00000246203	RP11-29H23.5	28.328	-0.808555	0.277906	-2.90946	0.00362059	0.0154567	0.570953
1359	ENSG00000174384	PMS2P6	67.9604	-0.807814	0.295677	-2.73208	0.00629353	0.0244021	0.571247
1360	ENSG00000156042	CFAP70	129.568	-0.807776	0.198856	-4.06212	4.86295e-05	0.000393427	0.571262
1361	ENSG00000238164	RP3-395M20.8	464.409	-0.807701	0.162192	-4.9799	6.36158e-07	9.00192e-06	0.571291
1362	ENSG00000196358	NTNG2	117.745	-0.807635	0.28716	-2.81249	0.0049159	0.0198785	0.571318
1363	ENSG00000174255	ZNF80	68.2556	-0.807491	0.261548	-3.08735	0.00201949	0.00954542	0.571375
1364	ENSG00000188004	C1orf204	57.6267	-0.807299	0.300743	-2.68435	0.00726703	0.0275111	0.571451
1365	ENSG00000271725	RP11-761I4.4	54.9597	-0.806723	0.238986	-3.37561	0.000736535	0.00408928	0.571679
1366	ENSG00000269486	CTC-360G5.9	67.7761	-0.806482	0.198608	-4.06067	4.8933e-05	0.000394755	0.571775
1367	ENSG00000282930	CTC-360G5.9	67.7761	-0.806482	0.198608	-4.06067	4.8933e-05	0.000394755	0.571775
1368	ENSG00000205045	SLFN12L	1386.66	-0.805794	0.203859	-3.9527	7.72737e-05	0.000585858	0.572047
1369	ENSG00000124104	SNX21	107.353	-0.805287	0.185451	-4.34231	1.40991e-05	0.000134235	0.572248
1370	ENSG00000268416	CTD-2626G11.2	252.116	-0.805142	0.143943	-5.59347	2.22575e-08	4.55785e-07	0.572306
1371	ENSG00000280030	CTD-2626G11.2	252.116	-0.805142	0.143943	-5.59347	2.22575e-08	4.55785e-07	0.572306
1372	ENSG00000167528	ZNF641	1181.9	-0.804745	0.0929284	-8.65984	4.72424e-18	7.99207e-16	0.572463
1373	ENSG00000225618	ZNRD1ASP	90.4187	-0.804708	0.214778	-3.74669	0.000179186	0.00121606	0.572478
1374	ENSG00000236598	ZNRD1ASP	90.4187	-0.804708	0.214778	-3.74669	0.000179186	0.00121606	0.572478
1375	ENSG00000198416	ZNF658B	103.46	-0.80371	0.251572	-3.19475	0.00139951	0.00700649	0.572874
1376	ENSG00000232859	LYRM9	266.121	-0.803526	0.184348	-4.35874	1.30811e-05	0.000126132	0.572947
1377	ENSG00000157303	SUSD3	865.123	-0.803151	0.164015	-4.8968	9.74101e-07	1.30354e-05	0.573096
1378	ENSG00000005302	MSL3	5571.57	-0.802756	0.145505	-5.51704	3.44752e-08	6.70832e-07	0.573253
1379	ENSG00000156787	TBC1D31	434.61	-0.80251	0.169578	-4.73241	2.21874e-06	2.69977e-05	0.573351
1380	ENSG00000271913	RP1-111C20.4	29.9865	-0.800929	0.285546	-2.80491	0.00503311	0.0202909	0.57398
1381	ENSG00000203872	C6orf163	32.3035	-0.800709	0.25958	-3.08464	0.00203799	0.00960879	0.574067
1382	ENSG00000011105	TSPAN9	34.139	-0.800677	0.325202	-2.46209	0.0138131	0.0471154	0.57408
1383	ENSG00000237036	ZEB1-AS1	97.6999	-0.800302	0.20401	-3.92285	8.75077e-05	0.000652751	0.574229
1384	ENSG00000112303	VNN2	550.268	-0.800282	0.164141	-4.87558	1.08487e-06	1.43232e-05	0.574237
1385	ENSG00000247950	SEC24B-AS1	33.0073	-0.800234	0.283442	-2.82328	0.00475357	0.0193289	0.574256
1386	ENSG00000215447	BX322557.10	149.421	-0.799963	0.199382	-4.0122	6.01546e-05	0.000471523	0.574364
1387	ENSG00000271858	CYB561D2	118.473	-0.799722	0.21485	-3.72223	0.00019747	0.00131776	0.57446
1388	ENSG00000110628	SLC22A18	80.0184	-0.799416	0.326676	-2.44713	0.0144001	0.0487726	0.574582
1389	ENSG00000276776	TC2N	1128.1	-0.799366	0.152588	-5.23872	1.61692e-07	2.61627e-06	0.574602
1390	ENSG00000005187	ACSM3	135.694	-0.798541	0.179637	-4.44532	8.77628e-06	8.9175e-05	0.57493
1391	ENSG00000159445	THEM4	1452.8	-0.797278	0.111571	-7.14591	8.9399e-13	5.46249e-11	0.575434
1392	ENSG00000238197	PAXBP1-AS1	191.471	-0.797157	0.156744	-5.08573	3.66212e-07	5.47603e-06	0.575482
1393	ENSG00000260924	LINC01311	25.131	-0.797149	0.305623	-2.60827	0.00910008	0.0331762	0.575485
1394	ENSG00000188002	RP11-43F13.1	227.126	-0.796949	0.194837	-4.09033	4.30755e-05	0.000352519	0.575565
1395	ENSG00000073849	ST6GAL1	3446.69	-0.796876	0.0924255	-8.62182	6.58964e-18	1.05785e-15	0.575594
1396	ENSG00000230185	C9orf147	26.2962	-0.796159	0.28191	-2.82416	0.00474048	0.0192791	0.57588
1397	ENSG00000072071	ADGRL1	831.381	-0.79577	0.124601	-6.38656	1.69655e-10	6.22316e-09	0.576036
1398	ENSG00000111057	KRT18	85.607	-0.794457	0.295362	-2.68977	0.00715006	0.027159	0.57656
1399	ENSG00000162620	LRRIQ3	45.1243	-0.794342	0.313094	-2.53707	0.0111783	0.0394339	0.576606
1400	ENSG00000188921	HACD4	718.656	-0.794339	0.134396	-5.91043	3.41214e-09	8.80978e-08	0.576607
1401	ENSG00000155287	SLC25A28	661.156	-0.793656	0.0995105	-7.9756	1.51642e-15	1.56967e-13	0.57688
1402	ENSG00000009694	TENM1	456.634	-0.793385	0.127535	-6.22091	4.94289e-10	1.60531e-08	0.576989
1403	ENSG00000267702	RP11-53B2.2	160.59	-0.793212	0.226316	-3.50488	0.000456807	0.0027158	0.577058
1404	ENSG00000120162	MOB3B	43.7228	-0.793062	0.301163	-2.63333	0.00845518	0.0312116	0.577118
1405	ENSG00000223799	IL10RB-AS1	288.866	-0.79305	0.204427	-3.87939	0.00010472	0.000762085	0.577123
1406	ENSG00000266964	FXYD1	38.0703	-0.792441	0.320474	-2.47271	0.0134092	0.0459451	0.577366
1407	ENSG00000125430	HS3ST3B1	485.251	-0.791718	0.209182	-3.78483	0.000153813	0.00106532	0.577656
1408	ENSG00000178809	TRIM73	265.444	-0.791302	0.192757	-4.10518	4.04009e-05	0.000333035	0.577822
1409	ENSG00000283886	RP11-204M4.3	35.165	-0.791278	0.320071	-2.47219	0.0134286	0.0459979	0.577832
1410	ENSG00000083290	ULK2	352.575	-0.791191	0.154268	-5.12867	2.91793e-07	4.46679e-06	0.577867
1411	ENSG00000131781	FMO5	89.9693	-0.790292	0.178943	-4.41644	1.0034e-05	9.99823e-05	0.578227
1412	ENSG00000124466	LYPD3	99.678	-0.790214	0.209286	-3.77575	0.000159524	0.00110017	0.578258
1413	ENSG00000244198	RP4-545C24.1	57.4196	-0.789453	0.269162	-2.933	0.00335704	0.0145175	0.578564
1414	ENSG00000140323	DISP2	84.435	-0.789374	0.20945	-3.76879	0.000164043	0.00112687	0.578595
1415	ENSG00000107611	CUBN	457.251	-0.788881	0.217652	-3.62452	0.000289503	0.00184295	0.578793
1416	ENSG00000255163	HSPE1P18	34.8496	-0.787776	0.281568	-2.79782	0.00514492	0.0206718	0.579236
1417	ENSG00000171680	PLEKHG5	136.246	-0.787574	0.224411	-3.50952	0.000448916	0.00267805	0.579317
1418	ENSG00000270074	RP11-351I21.11	105.949	-0.785626	0.181001	-4.34044	1.42197e-05	0.000135212	0.5801
1419	ENSG00000278376	RP11-158I9.8	28.7299	-0.784732	0.306158	-2.56316	0.0103725	0.037064	0.58046
1420	ENSG00000198624	CCDC69	3143.84	-0.784686	0.126403	-6.20784	5.37192e-10	1.72e-08	0.580478
1421	ENSG00000129167	TPH1	60.2637	-0.784443	0.219438	-3.57478	0.000350516	0.00217754	0.580576
1422	ENSG00000123933	MXD4	2067.03	-0.784304	0.158369	-4.9524	7.33038e-07	1.01572e-05	0.580632
1423	ENSG00000268758	ADGRE4P	198.112	-0.783926	0.220392	-3.55696	0.000375165	0.00230665	0.580784
1424	ENSG00000246596	RP11-1277A3.2	101.881	-0.783575	0.250846	-3.12373	0.00178572	0.0086257	0.580925
1425	ENSG00000107954	NEURL1	45.8519	-0.783422	0.297559	-2.63283	0.00846767	0.0312441	0.580987
1426	ENSG00000213865	C8orf44	211.963	-0.782989	0.169416	-4.62169	3.80626e-06	4.32069e-05	0.581161
1427	ENSG00000177469	PTRF	20.6598	-0.782735	0.320563	-2.44175	0.0146163	0.0493736	0.581264
1428	ENSG00000246526	RP11-539L10.2	200.538	-0.782516	0.270383	-2.8941	0.00380241	0.0160635	0.581352
1429	ENSG00000163328	GPR155	1609.9	-0.782463	0.188459	-4.15189	3.29744e-05	0.000280591	0.581374
1430	ENSG00000167083	GNGT2	115.714	-0.781832	0.262368	-2.97991	0.00288337	0.0127837	0.581628
1431	ENSG00000121577	POPDC2	78.4252	-0.781316	0.221658	-3.52488	0.000423676	0.00255366	0.581836
1432	ENSG00000013288	MAN2B2	1648.63	-0.780778	0.0957771	-8.15203	3.57852e-16	4.11784e-14	0.582053
1433	ENSG00000163492	CCDC141	99.757	-0.780379	0.264772	-2.94736	0.00320498	0.0139692	0.582214
1434	ENSG00000267248	CTD-2319I12.4	62.0617	-0.780081	0.218111	-3.57654	0.000348172	0.00216536	0.582334
1435	ENSG00000237973	MTCO1P12	105.278	-0.78001	0.19226	-4.05706	4.96945e-05	0.000400328	0.582363
1436	ENSG00000259877	RP11-46C24.7	126.299	-0.779936	0.229129	-3.40392	0.000664258	0.00375045	0.582392
1437	ENSG00000173209	AHSA2	4010.59	-0.779593	0.121817	-6.39968	1.55701e-10	5.7485e-09	0.582531
1438	ENSG00000273373	RP5-1074L1.4	106.935	-0.779235	0.233828	-3.33251	0.000860649	0.00465745	0.582676
1439	ENSG00000124257	NEURL2	30.4	-0.777966	0.31361	-2.48068	0.0131134	0.0450677	0.583188
1440	ENSG00000226942	IL9RP3	48.4061	-0.777919	0.304359	-2.55593	0.0105905	0.0377123	0.583207
1441	ENSG00000247774	PCED1B-AS1	2117.03	-0.777879	0.0946634	-8.21731	2.08115e-16	2.48303e-14	0.583224
1442	ENSG00000173013	CCDC96	26.9095	-0.777792	0.273989	-2.83877	0.00452872	0.0185511	0.583259
1443	ENSG00000160305	DIP2A	3702.76	-0.77759	0.148593	-5.23301	1.6677e-07	2.68693e-06	0.583341
1444	ENSG00000259295	CSPG4P12	93.7967	-0.77739	0.173091	-4.49122	7.08168e-06	7.39346e-05	0.583421
1445	ENSG00000167851	CD300A	147.498	-0.777127	0.308008	-2.52307	0.0116335	0.0408236	0.583528
1446	ENSG00000197958	RPL12	13626.4	-0.777107	0.111575	-6.96488	3.28684e-12	1.79549e-10	0.583536
1447	ENSG00000226659	RP11-137H2.4	53.8626	-0.776363	0.318314	-2.43899	0.0147285	0.0496605	0.583837
1448	ENSG00000178852	EFCAB13	125.358	-0.776165	0.287869	-2.69624	0.00701269	0.0267178	0.583917
1449	ENSG00000241316	SUCLG2-AS1	51.9207	-0.776164	0.242428	-3.20162	0.00136656	0.00686582	0.583917
1450	ENSG00000276130	SLC22A18	123.292	-0.775877	0.211192	-3.6738	0.000238968	0.00155353	0.584033
1451	ENSG00000197763	TXNRD3	66.2516	-0.775751	0.278388	-2.78658	0.00532667	0.0212738	0.584084
1452	ENSG00000267419	CTC-559E9.6	45.6158	-0.775509	0.229887	-3.37343	0.000742374	0.00411771	0.584182
1453	ENSG00000196684	HSH2D	958.215	-0.775346	0.23195	-3.34272	0.000829613	0.00452297	0.584249
1454	ENSG00000262312	LA16c-390H2.4	354.119	-0.774721	0.15865	-4.88322	1.04366e-06	1.38194e-05	0.584502
1455	ENSG00000160360	GPSM1	169.191	-0.773506	0.272672	-2.83676	0.00455735	0.0186414	0.584994
1456	ENSG00000268970	CTD-3099C6.11	31.3272	-0.773104	0.284329	-2.71905	0.00654695	0.0251761	0.585157
1457	ENSG00000106348	IMPDH1	953.801	-0.772843	0.169659	-4.55526	5.23196e-06	5.70483e-05	0.585263
1458	ENSG00000178104	PDE4DIP	3722.87	-0.772599	0.168551	-4.58377	4.56656e-06	5.03744e-05	0.585362
1459	ENSG00000167766	ZNF83	2306.43	-0.772548	0.143585	-5.38043	7.43078e-08	1.316e-06	0.585383
1460	ENSG00000172382	PRSS27	44.8692	-0.772538	0.267146	-2.89182	0.00383022	0.0161599	0.585387
1461	ENSG00000167861	HID1	131.909	-0.77223	0.28643	-2.69606	0.00701659	0.0267281	0.585512
1462	ENSG00000134830	C5AR2	43.1092	-0.771713	0.264704	-2.91538	0.00355256	0.0152173	0.585721
1463	ENSG00000144935	TRPC1	118.888	-0.770164	0.185586	-4.1499	3.32618e-05	0.000282613	0.586351
1464	ENSG00000212916	MAP10	111.087	-0.768451	0.232732	-3.30187	0.000960441	0.00510008	0.587048
1465	ENSG00000127334	DYRK2	4616.88	-0.768122	0.123136	-6.23798	4.43244e-10	1.46899e-08	0.587181
1466	ENSG00000120915	EPHX2	686.491	-0.767724	0.198157	-3.87433	0.000106919	0.000775644	0.587343
1467	ENSG00000189136	UBE2Q2P1	40.6939	-0.766845	0.250991	-3.05527	0.00224858	0.0104218	0.587701
1468	ENSG00000229653	ZNRD1ASP	84.5144	-0.766766	0.198193	-3.86878	0.00010938	0.000790161	0.587734
1469	ENSG00000145743	FBXL17	485.675	-0.766525	0.114408	-6.69994	2.0851e-11	9.49141e-10	0.587832
1470	ENSG00000119138	KLF9	574.723	-0.76647	0.109804	-6.98033	2.94497e-12	1.62828e-10	0.587854
1471	ENSG00000124613	ZNF391	110.013	-0.766445	0.190511	-4.0231	5.74382e-05	0.00045242	0.587864
1472	ENSG00000282173	TRBJ1-5	107.598	-0.765653	0.293123	-2.61206	0.00899989	0.0329053	0.588187
1473	ENSG00000230373	GOLGA6L5P	93.834	-0.765089	0.291041	-2.62881	0.0085685	0.0315477	0.588417
1474	ENSG00000198755	RPL10A	12115.5	-0.764592	0.176937	-4.32126	1.55143e-05	0.000146234	0.58862
1475	ENSG00000229127	AC007038.7	86.8081	-0.764329	0.186833	-4.09097	4.29566e-05	0.000351673	0.588727
1476	ENSG00000283696	RP11-122G18.12	36.1584	-0.764267	0.269528	-2.83558	0.00457432	0.0187007	0.588753
1477	ENSG00000188266	HYKK	61.3199	-0.763764	0.238951	-3.19632	0.00139191	0.00697309	0.588958
1478	ENSG00000187609	EXD3	312.065	-0.763055	0.189632	-4.02388	5.72471e-05	0.000451386	0.589247
1479	ENSG00000258056	RP11-644F5.11	47.208	-0.762787	0.249328	-3.05937	0.00221803	0.0103013	0.589357
1480	ENSG00000240038	AMY2B	1157.69	-0.76267	0.174364	-4.37401	1.21982e-05	0.000118883	0.589405
1481	ENSG00000259448	RP11-16E12.1	41.5777	-0.76209	0.231737	-3.28859	0.0010069	0.00530822	0.589642
1482	ENSG00000253893	FAM85B	28.9624	-0.761914	0.280337	-2.71785	0.00657069	0.0252459	0.589713
1483	ENSG00000263843	RP11-649A18.12	89.1218	-0.761552	0.201581	-3.7779	0.000158157	0.00109107	0.589861
1484	ENSG00000180884	ZNF792	497.274	-0.761469	0.13345	-5.70603	1.15643e-08	2.54515e-07	0.589895
1485	ENSG00000225871	RP11-495P10.10	41.2622	-0.760269	0.243698	-3.11972	0.00181022	0.00872732	0.590386
1486	ENSG00000129675	ARHGEF6	5930.92	-0.760219	0.0817108	-9.30378	1.35534e-20	3.01218e-18	0.590407
1487	ENSG00000174137	FAM53A	27.6514	-0.758917	0.306824	-2.47346	0.0133812	0.045863	0.59094
1488	ENSG00000110844	PRPF40B	204.288	-0.75881	0.137641	-5.51295	3.52868e-08	6.8432e-07	0.590984
1489	ENSG00000245552	RP11-712B9.2	149.518	-0.758019	0.26704	-2.83859	0.00453131	0.018555	0.591308
1490	ENSG00000251152	RP11-281P23.1	48.5453	-0.757259	0.233795	-3.23899	0.00119956	0.0061411	0.591619
1491	ENSG00000273759	RP4-563E14.1	42.2198	-0.756942	0.285432	-2.65192	0.00800365	0.0297629	0.591749
1492	ENSG00000282995	FRG1EP	28.3456	-0.756937	0.29501	-2.5658	0.0102939	0.0368469	0.591751
1493	ENSG00000172780	RAB43	2351.21	-0.755512	0.164532	-4.5919	4.39234e-06	4.88807e-05	0.592336
1494	ENSG00000166704	ZNF606	392.717	-0.75536	0.16435	-4.59605	4.30578e-06	4.80013e-05	0.592399
1495	ENSG00000159840	ZYX	2404.18	-0.755053	0.0926909	-8.14593	3.76379e-16	4.28751e-14	0.592524
1496	ENSG00000163945	UVSSA	1113.81	-0.754277	0.223319	-3.37758	0.000731274	0.00407004	0.592844
1497	ENSG00000040608	RTN4R	40.7192	-0.753773	0.300525	-2.50819	0.0121353	0.0422962	0.593051
1498	ENSG00000156265	MAP3K7CL	113.096	-0.753325	0.220772	-3.41223	0.000644332	0.00365866	0.593235
1499	ENSG00000103888	CEMIP	64.1039	-0.752881	0.302147	-2.49177	0.0127107	0.0439372	0.593417
1500	ENSG00000233922	LINC01694	88.8291	-0.752864	0.26739	-2.81561	0.00486852	0.019708	0.593424
1501	ENSG00000150873	C2orf50	33.2792	-0.752494	0.304765	-2.4691	0.0135455	0.0462932	0.593577
1502	ENSG00000162894	FCMR	2299.32	-0.751715	0.184862	-4.06637	4.77511e-05	0.000387565	0.593897
1503	ENSG00000260992	DOCK9-AS2	34.2154	-0.751151	0.264106	-2.84413	0.00445327	0.0183096	0.594129
1504	ENSG00000104814	MAP4K1	1247.27	-0.750962	0.115757	-6.48741	8.73266e-11	3.44014e-09	0.594207
1505	ENSG00000262580	RP11-334C17.5	436.303	-0.750747	0.218405	-3.43741	0.000587303	0.00337737	0.594296
1506	ENSG00000114854	TNNC1	38.3937	-0.750221	0.271198	-2.76632	0.00566927	0.0224105	0.594512
1507	ENSG00000198585	NUDT16	558.215	-0.749391	0.10289	-7.28342	3.25453e-13	2.24246e-11	0.594854
1508	ENSG00000100336	APOL4	140.774	-0.74909	0.24309	-3.08153	0.0020594	0.00969164	0.594979
1509	ENSG00000276053	LAIR1	162.683	-0.748747	0.241438	-3.10119	0.00192743	0.00918302	0.59512
1510	ENSG00000164465	DCBLD1	148.25	-0.748224	0.201551	-3.71233	0.000205359	0.00136159	0.595336
1511	ENSG00000167080	B4GALNT2	230.755	-0.748006	0.124171	-6.02398	1.70183e-09	4.76281e-08	0.595426
1512	ENSG00000204257	HLA-DMA	24.4595	-0.747023	0.286068	-2.61134	0.00901869	0.032959	0.595832
1513	ENSG00000168758	SEMA4C	935.339	-0.746609	0.153896	-4.85139	1.226e-06	1.59358e-05	0.596003
1514	ENSG00000139629	GALNT6	156.006	-0.746527	0.295698	-2.52463	0.0115821	0.0406626	0.596037
1515	ENSG00000263528	IKBKE	1447.68	-0.746507	0.169911	-4.39353	1.11527e-05	0.000109874	0.596045
1516	ENSG00000042317	SPATA7	56.8219	-0.746307	0.218854	-3.41007	0.000649463	0.00368436	0.596127
1517	ENSG00000214021	TTLL3	982.065	-0.745605	0.101549	-7.34229	2.09967e-13	1.51103e-11	0.596418
1518	ENSG00000066923	STAG3	1301.39	-0.745489	0.0968722	-7.6956	1.40831e-14	1.25196e-12	0.596465
1519	ENSG00000280832	ST3GAL4-AS1	29.2591	-0.745272	0.280286	-2.65897	0.00783806	0.0292768	0.596555
1520	ENSG00000205268	PDE7A	2825.11	-0.745225	0.10889	-6.84381	7.71125e-12	3.84189e-10	0.596575
1521	ENSG00000185101	ANO9	1847.06	-0.745132	0.177185	-4.2054	2.60621e-05	0.000229527	0.596613
1522	ENSG00000047230	CTPS2	159.754	-0.745022	0.224253	-3.32224	0.000892979	0.00479577	0.596659
1523	ENSG00000278709	NKILA	68.8599	-0.744915	0.256473	-2.90446	0.00367893	0.0156527	0.596703
1524	ENSG00000273137	RP3-402G11.28	80.9222	-0.744504	0.190198	-3.91437	9.06402e-05	0.000672357	0.596873
1525	ENSG00000136153	LMO7	1616.48	-0.744495	0.152869	-4.87015	1.11515e-06	1.46632e-05	0.596877
1526	ENSG00000181638	ZFP41	308.26	-0.744102	0.155325	-4.79063	1.66262e-06	2.08232e-05	0.597039
1527	ENSG00000179240	RP11-111M22.2	142.426	-0.744025	0.165033	-4.50834	6.53359e-06	6.90811e-05	0.597071
1528	ENSG00000231999	FLJ27354	78.2324	-0.743887	0.209383	-3.55276	0.000381211	0.00233495	0.597128
1529	ENSG00000229153	EPHA1-AS1	99.2947	-0.743736	0.200305	-3.71301	0.000204811	0.00135915	0.597191
1530	ENSG00000213801	ZNF321P	80.0527	-0.742554	0.198355	-3.74356	0.000181432	0.00122883	0.59768
1531	ENSG00000128536	CDHR3	159.449	-0.742182	0.221351	-3.35296	0.000799531	0.00438109	0.597835
1532	ENSG00000187566	NHLRC1	28.1014	-0.741833	0.282701	-2.62409	0.00868814	0.0319208	0.597979
1533	ENSG00000277767	RP11-365P13.5	53.9099	-0.741514	0.224656	-3.30066	0.000964587	0.0051185	0.598111
1534	ENSG00000233369	GTF2IP4	1219.29	-0.741262	0.11786	-6.28934	3.18811e-10	1.1031e-08	0.598216
1535	ENSG00000103051	COG4	1379.23	-0.741186	0.0733116	-10.1101	4.98425e-24	1.63751e-21	0.598247
1536	ENSG00000186187	ZNRF1	1378.59	-0.74045	0.108136	-6.84741	7.51999e-12	3.75486e-10	0.598553
1537	ENSG00000229151	RP11-348F1.3	43.7389	-0.738816	0.296373	-2.49286	0.0126719	0.043823	0.599231
1538	ENSG00000278834	RP11-458J1.1	69.4221	-0.738632	0.190383	-3.87972	0.000104578	0.000761539	0.599307
1539	ENSG00000237037	NDUFA6-AS1	147.752	-0.738393	0.269961	-2.73519	0.00623446	0.0242292	0.599407
1540	ENSG00000272836	RP3-402G11.27	28.7959	-0.738246	0.268304	-2.75153	0.00593184	0.0232817	0.599468
1541	ENSG00000108375	RNF43	93.614	-0.737115	0.20999	-3.51024	0.000447699	0.00267287	0.599938
1542	ENSG00000148057	IDNK	172.194	-0.736869	0.139202	-5.29352	1.19982e-07	2.01771e-06	0.60004
1543	ENSG00000197013	ZNF429	201.236	-0.736836	0.278572	-2.64505	0.00816798	0.0302999	0.600054
1544	ENSG00000165802	NSMF	535.831	-0.736032	0.190608	-3.8615	0.000112693	0.000810741	0.600388
1545	ENSG00000242861	RP11-285F7.2	158.828	-0.735868	0.21856	-3.36689	0.000760198	0.00419506	0.600457
1546	ENSG00000234663	LINC01934	55.4568	-0.735595	0.247031	-2.97774	0.00290385	0.0128594	0.60057
1547	ENSG00000228486	LINC01125	187.178	-0.73548	0.195785	-3.75657	0.000172255	0.00117368	0.600618
1548	ENSG00000099910	KLHL22	791.244	-0.734865	0.115018	-6.38914	1.66819e-10	6.139e-09	0.600874
1549	ENSG00000113296	THBS4	46.587	-0.734771	0.276875	-2.6538	0.00795902	0.0296212	0.600913
1550	ENSG00000185477	GPRIN3	3913.7	-0.734182	0.119051	-6.16694	6.9626e-10	2.17105e-08	0.601159
1551	ENSG00000270049	RP11-297D21.4	86.8255	-0.734047	0.206905	-3.54774	0.000388552	0.0023735	0.601215
1552	ENSG00000174721	FGFBP3	56.3564	-0.733763	0.244008	-3.00713	0.0026373	0.0118739	0.601333
1553	ENSG00000143178	TBX19	59.6552	-0.732163	0.204682	-3.57707	0.00034747	0.00216217	0.602001
1554	ENSG00000184441	AP001062.7	226.015	-0.731986	0.14274	-5.12811	2.92666e-07	4.47367e-06	0.602075
1555	ENSG00000169758	TMEM266	28.6763	-0.731932	0.27534	-2.65828	0.00785404	0.0293189	0.602097
1556	ENSG00000188811	NHLRC3	944.753	-0.731875	0.10426	-7.01972	2.22313e-12	1.27585e-10	0.602121
1557	ENSG00000155265	GOLGA7B	414.097	-0.73114	0.242408	-3.01615	0.00256003	0.0115928	0.602428
1558	ENSG00000064666	CNN2	3804.51	-0.730825	0.18969	-3.85274	0.000116804	0.000837389	0.602559
1559	ENSG00000196839	ADA	687.78	-0.730799	0.219256	-3.33309	0.000858875	0.00464992	0.60257
1560	ENSG00000198816	ZNF358	150.86	-0.730675	0.156041	-4.68259	2.83273e-06	3.36734e-05	0.602622
1561	ENSG00000092529	CAPN3	247.538	-0.730271	0.206907	-3.52946	0.000416404	0.00251518	0.602791
1562	ENSG00000149269	PAK1	654.078	-0.730007	0.166269	-4.39051	1.13086e-05	0.000111169	0.602901
1563	ENSG00000115687	PASK	3435.49	-0.729866	0.192879	-3.78407	0.000154287	0.00106762	0.60296
1564	ENSG00000113319	RASGRF2	1307.56	-0.728471	0.110104	-6.61619	3.68562e-11	1.59445e-09	0.603543
1565	ENSG00000269609	RPARP-AS1	626.521	-0.727667	0.160803	-4.52521	6.03341e-06	6.43933e-05	0.60388
1566	ENSG00000215068	AC025171.1	193.348	-0.727392	0.138079	-5.26793	1.37971e-07	2.27633e-06	0.603995
1567	ENSG00000171700	RGS19	520.733	-0.726534	0.153773	-4.72471	2.30444e-06	2.79007e-05	0.604354
1568	ENSG00000185187	SIGIRR	1805.31	-0.725756	0.120399	-6.02792	1.66084e-09	4.6596e-08	0.60468
1569	ENSG00000196329	GIMAP5	7244.3	-0.72556	0.190667	-3.80538	0.000141585	0.000990617	0.604762
1570	ENSG00000221990	EXOC3-AS1	51.3685	-0.724813	0.239269	-3.02928	0.0024514	0.0111902	0.605075
1571	ENSG00000056558	TRAF1	6674.04	-0.724388	0.133257	-5.43601	5.44879e-08	9.97728e-07	0.605254
1572	ENSG00000141527	CARD14	53.6104	-0.724051	0.244634	-2.95973	0.00307906	0.0135165	0.605395
1573	ENSG00000162714	ZNF496	482.727	-0.723642	0.108633	-6.66131	2.71389e-11	1.20867e-09	0.605567
1574	ENSG00000237945	LINC00649	1879.61	-0.723394	0.190364	-3.80006	0.00014466	0.0010087	0.605671
1575	ENSG00000112144	ICK	337.503	-0.723069	0.131688	-5.49077	4.00182e-08	7.65547e-07	0.605808
1576	ENSG00000181322	NME9	45.3753	-0.723022	0.27857	-2.59548	0.00944601	0.034261	0.605827
1577	ENSG00000271741	RP11-244H3.4	254.963	-0.722654	0.166073	-4.35143	1.35253e-05	0.000129533	0.605982
1578	ENSG00000230092	RP11-206L10.8	40.0073	-0.722613	0.285969	-2.52689	0.0115078	0.0404511	0.605999
1579	ENSG00000013392	RWDD2A	175.359	-0.722607	0.145398	-4.96984	6.70082e-07	9.38818e-06	0.606002
1580	ENSG00000245149	RNF139-AS1	87.9823	-0.722227	0.233119	-3.0981	0.00194766	0.00926385	0.606161
1581	ENSG00000115919	KYNU	436.354	-0.722013	0.295753	-2.44127	0.0146357	0.0494304	0.606251
1582	ENSG00000183397	C19orf71	129.903	-0.721296	0.194952	-3.69987	0.000215712	0.00142316	0.606552
1583	ENSG00000167524	SGK494	307.759	-0.721269	0.11821	-6.1016	1.05012e-09	3.11995e-08	0.606564
1584	ENSG00000160310	PRMT2	6023.03	-0.720299	0.147071	-4.89761	9.70079e-07	1.29892e-05	0.606972
1585	ENSG00000106733	NMRK1	2040.62	-0.719087	0.100227	-7.17462	7.25091e-13	4.49101e-11	0.607482
1586	ENSG00000187699	C2orf88	52.643	-0.718177	0.215057	-3.33948	0.000839367	0.00456845	0.607865
1587	ENSG00000198673	FAM19A2	47.1157	-0.717678	0.24136	-2.97348	0.00294447	0.0130215	0.608075
1588	ENSG00000249709	ZNF564	182.577	-0.717421	0.167639	-4.27956	1.87263e-05	0.000172494	0.608184
1589	ENSG00000275122	THEMIS	446.577	-0.717382	0.218546	-3.28252	0.00102884	0.00540629	0.6082
1590	ENSG00000282928	MAP4K1	1227.36	-0.717378	0.130519	-5.49637	3.87688e-08	7.44158e-07	0.608202
1591	ENSG00000186523	FAM86B1	61.1913	-0.717322	0.217299	-3.30108	0.000963145	0.00511324	0.608226
1592	ENSG00000070159	PTPN3	43.6617	-0.716618	0.272517	-2.62962	0.00854792	0.0314822	0.608522
1593	ENSG00000110011	DNAJC4	670.023	-0.71643	0.124658	-5.74717	9.07484e-09	2.0613e-07	0.608602
1594	ENSG00000162946	DISC1	241.113	-0.716265	0.215107	-3.32981	0.000869066	0.00469291	0.608671
1595	ENSG00000131849	ZNF132	95.8582	-0.716118	0.184961	-3.87171	0.000108073	0.000781963	0.608733
1596	ENSG00000250571	GLI4	414.47	-0.715519	0.100064	-7.15064	8.6372e-13	5.30614e-11	0.608986
1597	ENSG00000281197	RP3-395M20.8	479.931	-0.715236	0.17015	-4.20356	2.62749e-05	0.000231131	0.609105
1598	ENSG00000088543	C3orf18	255.64	-0.71513	0.203421	-3.51551	0.00043891	0.00263707	0.60915
1599	ENSG00000130653	PNPLA7	367.521	-0.714997	0.263027	-2.71834	0.00656108	0.0252176	0.609207
1600	ENSG00000119900	OGFRL1	611.969	-0.713906	0.261384	-2.73125	0.00630938	0.0244408	0.609667
1601	ENSG00000221817	PPP3CB-AS1	367.263	-0.713465	0.124521	-5.72967	1.00628e-08	2.24743e-07	0.609854
1602	ENSG00000237301	RP4-680D5.2	28.9218	-0.712783	0.284396	-2.5063	0.0122	0.0424958	0.610142
1603	ENSG00000164808	SPIDR	710.583	-0.711985	0.09124	-7.80343	6.02462e-15	5.59722e-13	0.61048
1604	ENSG00000100105	PATZ1	1127.92	-0.711937	0.0981773	-7.25154	4.12058e-13	2.74733e-11	0.6105
1605	ENSG00000268471	DKFZP434I0714	186.662	-0.711697	0.146733	-4.85028	1.23286e-06	1.60067e-05	0.610601
1606	ENSG00000172673	THEMIS	736.331	-0.710732	0.18524	-3.83681	0.000124643	0.000885471	0.61101
1607	ENSG00000100429	HDAC10	955.659	-0.710533	0.120775	-5.88309	4.02669e-09	1.01649e-07	0.611094
1608	ENSG00000213918	DNASE1	1223.41	-0.709979	0.257201	-2.76041	0.00577289	0.0227355	0.611329
1609	ENSG00000147118	ZNF182	412.854	-0.709884	0.117452	-6.04404	1.50299e-09	4.2857e-08	0.611369
1610	ENSG00000141696	P3H4	86.5167	-0.709047	0.231158	-3.06736	0.00215957	0.010069	0.611724
1611	ENSG00000270392	PFN1P2	325.826	-0.708982	0.127708	-5.5516	2.83067e-08	5.61896e-07	0.611752
1612	ENSG00000182175	RGMA	28.1729	-0.708626	0.278831	-2.54142	0.0110404	0.0390139	0.611903
1613	ENSG00000182584	ACTL10	55.5701	-0.708321	0.249501	-2.83895	0.00452626	0.0185443	0.612032
1614	ENSG00000113108	APBB3	948.675	-0.708087	0.140129	-5.0531	4.34686e-07	6.37792e-06	0.612131
1615	ENSG00000145348	TBCK	652.646	-0.707714	0.109361	-6.47139	9.7107e-11	3.77585e-09	0.612289
1616	ENSG00000244165	P2RY11	422.489	-0.707282	0.146452	-4.82946	1.36904e-06	1.74943e-05	0.612473
1617	ENSG00000242622	RP11-18H7.1	38.6262	-0.706465	0.255651	-2.76339	0.00572036	0.0225796	0.61282
1618	ENSG00000189319	FAM53B	1189.69	-0.706346	0.207151	-3.40981	0.000650077	0.00368599	0.612871
1619	ENSG00000134461	ANKRD16	114.181	-0.706004	0.169173	-4.17326	3.00272e-05	0.000259507	0.613016
1620	ENSG00000273270	RP11-212P7.2	236.704	-0.704883	0.137925	-5.11064	3.21063e-07	4.85211e-06	0.613492
1621	ENSG00000269743	SLC25A53	529.157	-0.704769	0.171155	-4.11773	3.82629e-05	0.000318072	0.613541
1622	ENSG00000180425	C11orf71	215.089	-0.704131	0.152086	-4.62983	3.6596e-06	4.16672e-05	0.613812
1623	ENSG00000277449	CEBPB-AS1	62.1605	-0.703998	0.216388	-3.2534	0.00114032	0.00588705	0.613869
1624	ENSG00000149531	FRG1BP	191.894	-0.702881	0.141649	-4.96212	6.97294e-07	9.73935e-06	0.614344
1625	ENSG00000205808	PLPP6	263.96	-0.702605	0.131139	-5.35771	8.42854e-08	1.47656e-06	0.614461
1626	ENSG00000232653	GOLGA8N	407.367	-0.702351	0.264263	-2.65777	0.00786586	0.0293468	0.61457
1627	ENSG00000261373	VPS9D1-AS1	84.037	-0.702014	0.213783	-3.28377	0.00102428	0.00538611	0.614714
1628	ENSG00000223768	LINC00205	128.484	-0.700792	0.235276	-2.9786	0.0028957	0.0128284	0.615234
1629	ENSG00000161638	ITGA5	1413.36	-0.698469	0.22982	-3.0392	0.00237209	0.0108949	0.616226
1630	ENSG00000151743	AMN1	208.807	-0.698235	0.147238	-4.74221	2.11402e-06	2.58344e-05	0.616326
1631	ENSG00000122188	LAX1	548.871	-0.698184	0.132448	-5.2714	1.35389e-07	2.23831e-06	0.616347
1632	ENSG00000274349	ZNF658	217.534	-0.698119	0.169981	-4.10705	4.00739e-05	0.000330821	0.616375
1633	ENSG00000187801	ZFP69B	70.7401	-0.697528	0.216353	-3.22403	0.001264	0.0064256	0.616628
1634	ENSG00000140543	DET1	186.864	-0.697369	0.13917	-5.0109	5.4176e-07	7.80252e-06	0.616696
1635	ENSG00000139974	SLC38A6	173.569	-0.696959	0.205519	-3.39121	0.000695843	0.00390447	0.616871
1636	ENSG00000132635	PCED1A	1037.39	-0.696525	0.0881677	-7.9	2.78898e-15	2.77295e-13	0.617057
1637	ENSG00000120055	C10orf95	43.3919	-0.696246	0.254397	-2.73685	0.00620313	0.0241257	0.617176
1638	ENSG00000123870	ZNF137P	108.133	-0.696238	0.208929	-3.33242	0.000860946	0.0046576	0.617179
1639	ENSG00000064547	LPAR2	667.058	-0.696107	0.161788	-4.30259	1.68813e-05	0.000157677	0.617236
1640	ENSG00000271109	CTC-523E23.11	78.955	-0.695944	0.25208	-2.76081	0.00576589	0.0227229	0.617305
1641	ENSG00000274925	CTD-2547G23.4	119.881	-0.695894	0.164419	-4.23245	2.31163e-05	0.000207206	0.617327
1642	ENSG00000215302	CTD-3092A11.1	131.593	-0.695415	0.257836	-2.69712	0.00699416	0.0266591	0.617532
1643	ENSG00000213445	SIPA1	2984.06	-0.695305	0.129114	-5.38522	7.23577e-08	1.28347e-06	0.617579
1644	ENSG00000251637	RP11-119D9.1	124.388	-0.69521	0.201353	-3.45269	0.00055503	0.00322119	0.617619
1645	ENSG00000161791	FMNL3	3244.72	-0.695005	0.13695	-5.07487	3.87751e-07	5.75257e-06	0.617707
1646	ENSG00000186814	ZSCAN30	970.21	-0.694318	0.155256	-4.47209	7.74577e-06	7.99585e-05	0.618001
1647	ENSG00000101224	CDC25B	3126.63	-0.693653	0.109291	-6.34685	2.19762e-10	7.9076e-09	0.618286
1648	ENSG00000280663	PCMTD2	816.192	-0.692181	0.225996	-3.0628	0.00219278	0.0101924	0.618918
1649	ENSG00000141582	CBX4	570.525	-0.691797	0.178935	-3.86619	0.000110547	0.000797326	0.619082
1650	ENSG00000273174	RP11-434H6.6	34.4659	-0.690434	0.277131	-2.49136	0.0127255	0.0439738	0.619668
1651	ENSG00000179715	PCED1B	1384.86	-0.690356	0.101564	-6.79726	1.06625e-11	5.14271e-10	0.619701
1652	ENSG00000272894	RP5-1159O4.1	60.8083	-0.690349	0.202615	-3.40719	0.000656354	0.00371508	0.619704
1653	ENSG00000101353	MROH8	53.9331	-0.690232	0.225272	-3.06399	0.00218408	0.0101582	0.619754
1654	ENSG00000256262	USP30-AS1	198.287	-0.689495	0.219052	-3.14764	0.00164594	0.00805625	0.620071
1655	ENSG00000158987	RAPGEF6	5327.37	-0.689324	0.102866	-6.70117	2.06751e-11	9.44926e-10	0.620144
1656	ENSG00000198840	MT-ND3	9161.1	-0.68824	0.067218	-10.2389	1.3271e-24	4.70064e-22	0.620611
1657	ENSG00000169592	INO80E	1545.58	-0.688045	0.105094	-6.54692	5.87359e-11	2.4034e-09	0.620694
1658	ENSG00000196922	ZNF252P	452.348	-0.687855	0.11515	-5.97356	2.32131e-09	6.26449e-08	0.620776
1659	ENSG00000176700	SCAND2P	660.117	-0.687229	0.154648	-4.44383	8.83702e-06	8.9752e-05	0.621045
1660	ENSG00000272927	RP11-1191J2.5	83.8585	-0.687089	0.191968	-3.57918	0.000344679	0.00214598	0.621106
1661	ENSG00000171115	GIMAP8	2264.5	-0.686885	0.206462	-3.32693	0.000878083	0.00473034	0.621194
1662	ENSG00000235314	LINC00957	322.34	-0.686758	0.213461	-3.21726	0.00129424	0.0065562	0.621248
1663	ENSG00000185361	TNFAIP8L1	770.676	-0.686713	0.118987	-5.77133	7.86497e-09	1.8193e-07	0.621268
1664	ENSG00000188070	C11orf95	138.401	-0.68665	0.146074	-4.70071	2.59259e-06	3.10139e-05	0.621295
1665	ENSG00000069712	KIAA1107	55.2101	-0.686567	0.250688	-2.73873	0.00616767	0.02402	0.62133
1666	ENSG00000155657	TTN	1620.15	-0.686059	0.121015	-5.66921	1.43459e-08	3.09721e-07	0.62155
1667	ENSG00000221926	TRIM16	136.174	-0.685896	0.280375	-2.44635	0.0144309	0.0488551	0.621619
1668	ENSG00000071246	VASH1	1839.33	-0.685316	0.151956	-4.50997	6.48365e-06	6.86264e-05	0.62187
1669	ENSG00000012822	CALCOCO1	1922.16	-0.68505	0.101309	-6.76198	1.36115e-11	6.46872e-10	0.621984
1670	ENSG00000237943	PRKCQ-AS1	990.451	-0.684976	0.175414	-3.9049	9.42638e-05	0.000696092	0.622016
1671	ENSG00000279110	CTA-243E7.1	84.9195	-0.684555	0.194075	-3.52727	0.000419871	0.00253207	0.622198
1672	ENSG00000111644	ACRBP	55.4444	-0.683774	0.250489	-2.72975	0.00633817	0.024523	0.622535
1673	ENSG00000110881	ASIC1	260.016	-0.683198	0.271631	-2.51517	0.0118975	0.0415953	0.622783
1674	ENSG00000226167	AP4B1-AS1	86.4367	-0.682472	0.201919	-3.37993	0.000725049	0.00404532	0.623097
1675	ENSG00000198804	MT-CO1	159369	-0.681596	0.0814905	-8.36411	6.05712e-17	8.07699e-15	0.623475
1676	ENSG00000134419	RPS15A	19814.9	-0.681215	0.151512	-4.49611	6.92094e-06	7.2601e-05	0.62364
1677	ENSG00000103202	NME4	351.899	-0.679886	0.145657	-4.66771	3.04569e-06	3.5885e-05	0.624215
1678	ENSG00000110934	BIN2	2424.35	-0.679664	0.0954189	-7.12295	1.05639e-12	6.403e-11	0.624311
1679	ENSG00000124203	ZNF831	972.389	-0.679575	0.192018	-3.53912	0.000401467	0.0024386	0.624349
1680	ENSG00000154330	PGM5	40.8034	-0.679273	0.249575	-2.72172	0.00649434	0.0250449	0.62448
1681	ENSG00000232533	AC093673.5	80.6736	-0.679263	0.259977	-2.61278	0.0089809	0.0328527	0.624484
1682	ENSG00000227372	TP73-AS1	838.475	-0.67907	0.0942174	-7.20748	5.69952e-13	3.60901e-11	0.624568
1683	ENSG00000088854	C20orf194	208.75	-0.677715	0.139965	-4.84204	1.28511e-06	1.65439e-05	0.625155
1684	ENSG00000106804	C5	95.9724	-0.676473	0.182099	-3.71487	0.00020331	0.00135077	0.625693
1685	ENSG00000273573	Metazoa_SRP	58.8672	-0.676167	0.217422	-3.10992	0.00187137	0.00897442	0.625826
1686	ENSG00000188227	ZNF793	234.524	-0.67536	0.274692	-2.45861	0.0139476	0.0475028	0.626176
1687	ENSG00000175395	ZNF25	464.333	-0.674901	0.12798	-5.2735	1.33845e-07	2.21793e-06	0.626375
1688	ENSG00000247400	DNAJC3-AS1	49.9506	-0.67462	0.260177	-2.59293	0.00951629	0.0344774	0.626497
1689	ENSG00000163517	HDAC11	123.509	-0.674453	0.180733	-3.73175	0.000190151	0.00127648	0.62657
1690	ENSG00000106484	MEST	54.7533	-0.674255	0.255229	-2.64176	0.00824755	0.0305546	0.626656
1691	ENSG00000274422	LL22NC03-2H8.5	145.535	-0.673966	0.231512	-2.91115	0.00360102	0.015379	0.626781
1692	ENSG00000059915	PSD	402.755	-0.673357	0.221659	-3.03781	0.00238306	0.01094	0.627046
1693	ENSG00000268912	CTD-2619J13.17	40.409	-0.672204	0.231078	-2.90899	0.00362597	0.0154768	0.627547
1694	ENSG00000147454	SLC25A37	743.615	-0.671702	0.198369	-3.38612	0.000708894	0.0039669	0.627766
1695	ENSG00000172216	CEBPB	518.138	-0.671693	0.249044	-2.69708	0.00699495	0.0266591	0.62777
1696	ENSG00000114107	CEP70	176.397	-0.671515	0.188105	-3.5699	0.000357116	0.00221551	0.627847
1697	ENSG00000172164	SNTB1	821.966	-0.67101	0.202428	-3.31482	0.000917037	0.00490059	0.628067
1698	ENSG00000236088	COX10-AS1	345.108	-0.669531	0.139746	-4.79106	1.65901e-06	2.07894e-05	0.628711
1699	ENSG00000224078	SNHG14	1406.22	-0.669209	0.114793	-5.82971	5.55224e-09	1.34183e-07	0.628851
1700	ENSG00000129473	BCL2L2	143.193	-0.668693	0.173112	-3.86279	0.000112101	0.000807503	0.629076
1701	ENSG00000221923	ZNF880	257.774	-0.668533	0.157901	-4.23388	2.29695e-05	0.000206053	0.629146
1702	ENSG00000204934	ATP6V0E2-AS1	93.6103	-0.667127	0.234161	-2.84901	0.0043856	0.0180889	0.629759
1703	ENSG00000276550	HERC2P2	2922.73	-0.666291	0.253463	-2.62875	0.00856998	0.0315481	0.630125
1704	ENSG00000189171	S100A13	114.086	-0.665652	0.176812	-3.76474	0.000166722	0.00114355	0.630404
1705	ENSG00000277283	RP1-267D11.6	89.5329	-0.665637	0.18231	-3.65113	0.000261093	0.00168002	0.63041
1706	ENSG00000125826	RBCK1	2002.93	-0.665489	0.136883	-4.86175	1.16354e-06	1.52025e-05	0.630475
1707	ENSG00000281965	RP11-958N24.1	439.595	-0.665419	0.17829	-3.73223	0.000189795	0.00127518	0.630505
1708	ENSG00000272501	XXbac-BPG299F13.17	269.142	-0.665354	0.199272	-3.33892	0.00084105	0.00457652	0.630534
1709	ENSG00000241839	PLEKHO2	777.726	-0.665297	0.246923	-2.69435	0.00705265	0.0268475	0.630559
1710	ENSG00000228903	RASA4CP	466.398	-0.665061	0.246939	-2.69322	0.00707655	0.0269288	0.630662
1711	ENSG00000274180	NATD1	323.884	-0.664677	0.163485	-4.06567	4.7895e-05	0.000388392	0.63083
1712	ENSG00000278195	SSTR3	880.428	-0.664559	0.199467	-3.33168	0.000863246	0.00466816	0.630881
1713	ENSG00000272316	XXbac-BPGBPG55C20.2	352.603	-0.664072	0.179973	-3.68984	0.000224393	0.00147357	0.631094
1714	ENSG00000101298	SNPH	638.666	-0.664042	0.188253	-3.52739	0.000419681	0.00253176	0.631107
1715	ENSG00000233382	NKAPP1	74.5837	-0.664037	0.198498	-3.34531	0.000821905	0.0044885	0.63111
1716	ENSG00000196981	WDR5B	413.689	-0.663978	0.121142	-5.48099	4.22945e-08	8.03532e-07	0.631136
1717	ENSG00000137101	CD72	39.0524	-0.663839	0.266029	-2.49537	0.0125827	0.0435941	0.631196
1718	ENSG00000120885	CLU	96.2521	-0.663447	0.203712	-3.25679	0.00112681	0.00583187	0.631368
1719	ENSG00000127364	TAS2R4	64.9929	-0.663223	0.205879	-3.22142	0.00127556	0.00647317	0.631466
1720	ENSG00000225489	RP11-390F4.3	54.1995	-0.663098	0.23749	-2.79211	0.00523653	0.0209804	0.631521
1721	ENSG00000104903	LYL1	113.09	-0.663049	0.220075	-3.01283	0.00258821	0.0116923	0.631542
1722	ENSG00000090238	YPEL3	1987.06	-0.662866	0.143691	-4.61315	3.96615e-06	4.4664e-05	0.631622
1723	ENSG00000232104	RFX3-AS1	64.6763	-0.662762	0.214026	-3.09665	0.00195722	0.00930541	0.631668
1724	ENSG00000273374	RP11-383I23.2	31.119	-0.661706	0.266832	-2.47986	0.0131432	0.0451567	0.63213
1725	ENSG00000138835	RGS3	328.086	-0.661446	0.169885	-3.89349	9.88133e-05	0.000726564	0.632244
1726	ENSG00000137571	SLCO5A1	34.3126	-0.661265	0.271448	-2.43606	0.0148481	0.0499507	0.632324
1727	ENSG00000185946	RNPC3	1882.64	-0.66089	0.132848	-4.97479	6.5319e-07	9.18559e-06	0.632488
1728	ENSG00000180257	ZNF816	291.636	-0.660739	0.137863	-4.79273	1.64529e-06	2.06517e-05	0.632554
1729	ENSG00000149577	SIDT2	1052.34	-0.660636	0.123516	-5.3486	8.86393e-08	1.54567e-06	0.6326
1730	ENSG00000148399	DPH7	620.874	-0.660409	0.0888783	-7.43049	1.08196e-13	8.37101e-12	0.632699
1731	ENSG00000180626	ZNF594	399.041	-0.660243	0.149694	-4.41063	1.0307e-05	0.000102433	0.632772
1732	ENSG00000160796	NBEAL2	3955.86	-0.659906	0.19173	-3.44184	0.000577764	0.00333096	0.632919
1733	ENSG00000247746	USP51	78.6904	-0.65935	0.219092	-3.00946	0.00261712	0.0118023	0.633163
1734	ENSG00000113369	ARRDC3	2161.49	-0.659101	0.138413	-4.76184	1.91837e-06	2.37119e-05	0.633273
1735	ENSG00000124574	ABCC10	1066.71	-0.658779	0.112507	-5.85547	4.75671e-09	1.17334e-07	0.633414
1736	ENSG00000059588	TARBP1	1891.06	-0.658755	0.107609	-6.12176	9.25491e-10	2.79733e-08	0.633425
1737	ENSG00000198932	GPRASP1	1586.24	-0.658723	0.191656	-3.437	0.000588192	0.00338076	0.633439
1738	ENSG00000139211	AMIGO2	521.799	-0.658375	0.225998	-2.91318	0.00357764	0.0153048	0.633592
1739	ENSG00000178927	C17orf62	5245.91	-0.658318	0.0900569	-7.31002	2.67102e-13	1.86881e-11	0.633617
1740	ENSG00000154957	ZNF18	306.587	-0.657828	0.126905	-5.18363	2.17607e-07	3.41615e-06	0.633832
1741	ENSG00000130958	SLC35D2	240.701	-0.657497	0.19169	-3.43	0.000603589	0.00345699	0.633977
1742	ENSG00000179144	GIMAP7	5189.9	-0.656823	0.154855	-4.24155	2.21984e-05	0.000199927	0.634274
1743	ENSG00000171448	ZBTB26	397.976	-0.656701	0.114932	-5.71383	1.10461e-08	2.44058e-07	0.634327
1744	ENSG00000100100	PIK3IP1	12024	-0.656595	0.127554	-5.14757	2.63881e-07	4.08044e-06	0.634374
1745	ENSG00000274449	CTD-2542C24.1	48.6861	-0.655944	0.216933	-3.02371	0.00249694	0.0113638	0.63466
1746	ENSG00000136111	TBC1D4	4143.65	-0.655508	0.189729	-3.45497	0.000550353	0.00319732	0.634852
1747	ENSG00000160172	FAM86C2P	49.1168	-0.655427	0.214864	-3.05043	0.00228516	0.0105734	0.634888
1748	ENSG00000048471	SNX29	742.602	-0.655382	0.117492	-5.5781	2.43154e-08	4.92588e-07	0.634908
1749	ENSG00000162004	CCDC78	158.213	-0.655087	0.201828	-3.24577	0.00117133	0.00601972	0.635037
1750	ENSG00000155729	KCTD18	546.711	-0.654856	0.113759	-5.75652	8.58646e-09	1.96613e-07	0.635139
1751	ENSG00000181481	RNF135	182.921	-0.654375	0.173157	-3.77908	0.000157406	0.00108655	0.635351
1752	ENSG00000260267	RP11-452L6.5	187.875	-0.654047	0.145817	-4.4854	7.27771e-06	7.57524e-05	0.635495
1753	ENSG00000282851	BISPR	631.095	-0.653985	0.179854	-3.6362	0.000276689	0.00177183	0.635522
1754	ENSG00000257524	RP11-203J24.9	296.887	-0.653944	0.250365	-2.61196	0.00900256	0.0329053	0.635541
1755	ENSG00000233493	TMEM238	61.1586	-0.653322	0.203055	-3.21746	0.00129331	0.00655301	0.635814
1756	ENSG00000171219	CDC42BPG	203.072	-0.653258	0.214807	-3.04114	0.00235685	0.010846	0.635843
1757	ENSG00000013016	EHD3	160.359	-0.653222	0.183166	-3.56628	0.000362083	0.00224142	0.635859
1758	ENSG00000278718	GSDMD	1248.34	-0.652933	0.11678	-5.59115	2.25575e-08	4.60266e-07	0.635986
1759	ENSG00000138134	STAMBPL1	634.897	-0.652885	0.112473	-5.80479	6.44469e-09	1.51866e-07	0.636007
1760	ENSG00000156711	MAPK13	1180.37	-0.652849	0.156957	-4.15942	3.19064e-05	0.000273041	0.636023
1761	ENSG00000133256	PDE6B	322.291	-0.65279	0.111326	-5.86375	4.52524e-09	1.12235e-07	0.636049
1762	ENSG00000117091	CD48	3897.32	-0.652656	0.158622	-4.11455	3.87939e-05	0.000322014	0.636108
1763	ENSG00000177272	KCNA3	585.974	-0.652321	0.140808	-4.6327	3.60935e-06	4.11571e-05	0.636256
1764	ENSG00000272498	RP11-415F23.3	120.428	-0.651516	0.172871	-3.7688	0.000164034	0.00112687	0.636611
1765	ENSG00000254610	RP5-903G2.2	37.9384	-0.65145	0.234846	-2.77395	0.00553799	0.0220015	0.63664
1766	ENSG00000006459	KDM7A	2702.11	-0.651313	0.0754252	-8.63521	5.86175e-18	9.69926e-16	0.636701
1767	ENSG00000171033	PKIA	861.802	-0.651271	0.121815	-5.34638	8.9732e-08	1.55992e-06	0.636719
1768	ENSG00000180921	FAM83H	116.364	-0.650814	0.15674	-4.1522	3.29293e-05	0.000280313	0.636921
1769	ENSG00000198538	ZNF28	306.892	-0.650468	0.135274	-4.80853	1.52045e-06	1.92231e-05	0.637074
1770	ENSG00000188130	MAPK12	90.399	-0.649552	0.198273	-3.27606	0.00105267	0.0055111	0.637478
1771	ENSG00000133805	AMPD3	1058.53	-0.649479	0.139384	-4.65964	3.16756e-06	3.70704e-05	0.637511
1772	ENSG00000011275	RNF216	2048.51	-0.648224	0.0945404	-6.85658	7.05286e-12	3.54504e-10	0.638065
1773	ENSG00000080947	CROCCP3	293.154	-0.647945	0.168201	-3.85221	0.000117055	0.000838923	0.638189
1774	ENSG00000197363	ZNF517	250.355	-0.647913	0.148711	-4.35687	1.31938e-05	0.000127002	0.638203
1775	ENSG00000100316	RPL3	41152.5	-0.647763	0.139233	-4.65235	3.28171e-06	3.81894e-05	0.638269
1776	ENSG00000154589	LY96	311.335	-0.647385	0.122586	-5.28105	1.28444e-07	2.14254e-06	0.638436
1777	ENSG00000174989	FBXW8	385.93	-0.64673	0.122543	-5.27758	1.30901e-07	2.17711e-06	0.638726
1778	ENSG00000273889	FAM83H	116.498	-0.646697	0.156497	-4.13234	3.59095e-05	0.000301382	0.638741
1779	ENSG00000260618	RP11-23N2.4	85.3668	-0.646103	0.199964	-3.2311	0.00123316	0.00628617	0.639004
1780	ENSG00000265148	TSPOAP1-AS1	1623.02	-0.645041	0.154224	-4.1825	2.88322e-05	0.000250612	0.639475
1781	ENSG00000146112	PPP1R18	1051.18	-0.644622	0.231817	-2.78074	0.00542352	0.0215846	0.63966
1782	ENSG00000015475	BID	319.206	-0.644446	0.193021	-3.33874	0.000841581	0.00457831	0.639738
1783	ENSG00000273820	USP27X	95.4199	-0.644052	0.185784	-3.46667	0.000526941	0.00308184	0.639913
1784	ENSG00000167106	FAM102A	8517.63	-0.643652	0.145522	-4.42307	9.73096e-06	9.73053e-05	0.64009
1785	ENSG00000113971	NPHP3	1347.21	-0.643046	0.11021	-5.83473	5.38782e-09	1.30907e-07	0.640359
1786	ENSG00000145020	AMT	218.259	-0.642932	0.220155	-2.92035	0.00349633	0.0150139	0.64041
1787	ENSG00000234290	AC116366.6	475.037	-0.642847	0.123532	-5.2039	1.9515e-07	3.09145e-06	0.640448
1788	ENSG00000179886	TIGD5	81.9623	-0.642762	0.190759	-3.3695	0.000753056	0.00416468	0.640486
1789	ENSG00000278016	TIGD5	81.9623	-0.642762	0.190759	-3.3695	0.000753056	0.00416468	0.640486
1790	ENSG00000267169	CTB-55O6.12	129.218	-0.642466	0.191852	-3.34876	0.000811728	0.00443934	0.640617
1791	ENSG00000136732	GYPC	1545.42	-0.642457	0.0981255	-6.5473	5.85865e-11	2.40162e-09	0.640621
1792	ENSG00000154016	GRAP	1654.95	-0.641835	0.196727	-3.26257	0.00110409	0.00573918	0.640897
1793	ENSG00000239521	GATS	383.327	-0.64132	0.121032	-5.29877	1.16584e-07	1.9664e-06	0.641126
1794	ENSG00000138336	TET1	50.1567	-0.64097	0.232952	-2.75151	0.00593211	0.0232817	0.641282
1795	ENSG00000117543	DPH5	616.815	-0.640948	0.125925	-5.08991	3.58233e-07	5.37089e-06	0.641291
1796	ENSG00000141040	ZNF287	279.528	-0.640936	0.129763	-4.93929	7.84067e-07	1.07852e-05	0.641297
1797	ENSG00000261468	RP11-1024P17.1	78.7257	-0.640667	0.233458	-2.74425	0.00606488	0.0237084	0.641416
1798	ENSG00000245958	RP11-33B1.1	415.154	-0.640646	0.125738	-5.09509	3.48575e-07	5.24343e-06	0.641426
1799	ENSG00000176593	CTD-2368P22.1	282.645	-0.640208	0.175827	-3.64112	0.000271457	0.00174078	0.64162
1800	ENSG00000261326	LINC01355	92.2403	-0.640026	0.249739	-2.56278	0.0103838	0.0370868	0.641701
1801	ENSG00000283124	LINC01355	92.2403	-0.640026	0.249739	-2.56278	0.0103838	0.0370868	0.641701
1802	ENSG00000120913	PDLIM2	952.351	-0.639921	0.147083	-4.35076	1.35667e-05	0.000129875	0.641748
1803	ENSG00000261200	RP11-989E6.10	72.4309	-0.639822	0.260197	-2.45899	0.0139328	0.0474667	0.641792
1804	ENSG00000281852	LINC00891	244.626	-0.6393	0.257183	-2.48578	0.0129266	0.0445611	0.642024
1805	ENSG00000275074	NUDT18	247.536	-0.637674	0.146077	-4.36534	1.26927e-05	0.000122755	0.642748
1806	ENSG00000160469	BRSK1	54.71	-0.637337	0.224465	-2.83937	0.00452031	0.0185237	0.642898
1807	ENSG00000198205	ZXDA	155.194	-0.636025	0.206923	-3.07373	0.00211404	0.00990352	0.643483
1808	ENSG00000179406	LINC00174	635.176	-0.635895	0.219275	-2.89998	0.00373186	0.0158274	0.643542
1809	ENSG00000233527	ZNF529-AS1	59.1672	-0.635787	0.212557	-2.99114	0.00277942	0.0124029	0.64359
1810	ENSG00000171703	TCEA2	303.6	-0.635734	0.17522	-3.6282	0.000285407	0.00181943	0.643613
1811	ENSG00000111145	ELK3	2200	-0.634863	0.0989293	-6.41734	1.38676e-10	5.18662e-09	0.644002
1812	ENSG00000213903	LTB4R	511.946	-0.634298	0.129961	-4.88067	1.05727e-06	1.39832e-05	0.644254
1813	ENSG00000196177	ACADSB	921.78	-0.63377	0.0978819	-6.47485	9.4909e-11	3.70309e-09	0.64449
1814	ENSG00000240731	RP5-890O3.9	57.3568	-0.633748	0.197606	-3.20713	0.00134067	0.0067567	0.6445
1815	ENSG00000124588	NQO2	506.725	-0.633524	0.139226	-4.55031	5.35669e-06	5.81287e-05	0.6446
1816	ENSG00000271270	TMCC1-AS1	83.8169	-0.633469	0.206169	-3.07257	0.00212222	0.00993362	0.644625
1817	ENSG00000175895	PLEKHF2	565.107	-0.633426	0.131863	-4.80367	1.55786e-06	1.96632e-05	0.644644
1818	ENSG00000175463	TBC1D10C	4708.5	-0.633118	0.0890908	-7.10644	1.19075e-12	7.12218e-11	0.644781
1819	ENSG00000132517	SLC52A1	60.0699	-0.632597	0.219341	-2.88408	0.00392557	0.0165039	0.645014
1820	ENSG00000203880	PCMTD2	1633.16	-0.631281	0.133918	-4.71392	2.42997e-06	2.92228e-05	0.645603
1821	ENSG00000197971	MBP	5483.71	-0.631221	0.100801	-6.26203	3.79996e-10	1.2875e-08	0.64563
1822	ENSG00000196954	CASP4	2058.06	-0.631146	0.113416	-5.56487	2.62345e-08	5.25363e-07	0.645663
1823	ENSG00000281526	ZNF546	127.283	-0.630315	0.158249	-3.98305	6.80367e-05	0.000524957	0.646036
1824	ENSG00000228594	FNDC10	103.068	-0.630199	0.223777	-2.81619	0.00485963	0.0196814	0.646087
1825	ENSG00000131242	RAB11FIP4	1434.04	-0.629756	0.113004	-5.57288	2.50565e-08	5.03998e-07	0.646286
1826	ENSG00000282540	WHAMMP2	531.939	-0.629733	0.178871	-3.52059	0.000430592	0.00259259	0.646296
1827	ENSG00000137857	DUOX1	119.784	-0.629021	0.168124	-3.74141	0.000182993	0.00123718	0.646615
1828	ENSG00000196923	PDLIM7	203.176	-0.629002	0.21706	-2.89783	0.00375755	0.0159126	0.646624
1829	ENSG00000160613	PCSK7	4207.34	-0.628735	0.0952483	-6.60101	4.08366e-11	1.73682e-09	0.646743
1830	ENSG00000172824	CES4A	210.045	-0.628558	0.146036	-4.30413	1.67646e-05	0.000156716	0.646823
1831	ENSG00000108465	CDK5RAP3	4620.42	-0.62638	0.0893657	-7.00918	2.39725e-12	1.36541e-10	0.6478
1832	ENSG00000092871	RFFL	1434.22	-0.626342	0.127716	-4.90416	9.38258e-07	1.26528e-05	0.647817
1833	ENSG00000170919	TPT1-AS1	419.217	-0.626218	0.133489	-4.69116	2.71654e-06	3.23431e-05	0.647872
1834	ENSG00000099999	RNF215	201.197	-0.626126	0.146226	-4.28191	1.85294e-05	0.000171097	0.647914
1835	ENSG00000267309	CTD-2630F21.1	67.291	-0.626041	0.234244	-2.6726	0.00752658	0.0283187	0.647952
1836	ENSG00000245849	RAD51-AS1	392.739	-0.625672	0.176067	-3.55361	0.000379988	0.00232872	0.648118
1837	ENSG00000112033	PPARD	1030.97	-0.625535	0.162644	-3.84605	0.000120039	0.000856789	0.648179
1838	ENSG00000176024	ZNF613	155.363	-0.624201	0.166002	-3.7602	0.000169779	0.0011598	0.648779
1839	ENSG00000182179	UBA7	4430.3	-0.624082	0.156384	-3.99069	6.58801e-05	0.000509705	0.648833
1840	ENSG00000105373	GLTSCR2	9375.2	-0.623063	0.180968	-3.44294	0.000575419	0.00332218	0.649291
1841	ENSG00000126790	L3HYPDH	528.456	-0.622769	0.250002	-2.49106	0.0127363	0.0439988	0.649423
1842	ENSG00000165821	SALL2	132.921	-0.622324	0.242641	-2.56479	0.0103238	0.0369248	0.649624
1843	ENSG00000234771	SLC25A25-AS1	640.867	-0.62224	0.176235	-3.53075	0.000414389	0.00250434	0.649661
1844	ENSG00000110723	EXPH5	102.329	-0.621599	0.204469	-3.04006	0.00236531	0.0108718	0.64995
1845	ENSG00000130487	KLHDC7B	536.626	-0.621119	0.184768	-3.36162	0.000774874	0.00426557	0.650167
1846	ENSG00000156398	SFXN2	345.696	-0.620821	0.13561	-4.57799	4.69469e-06	5.1637e-05	0.650301
1847	ENSG00000145029	NICN1	360.906	-0.620735	0.169778	-3.65615	0.000256029	0.00165259	0.65034
1848	ENSG00000175787	ZNF169	278.744	-0.620052	0.128169	-4.83777	1.31307e-06	1.68454e-05	0.650647
1849	ENSG00000128487	SPECC1	156.037	-0.619866	0.210927	-2.93877	0.00329521	0.0142992	0.650732
1850	ENSG00000090975	PITPNM2	631.479	-0.619697	0.157358	-3.93813	8.21183e-05	0.000617631	0.650807
1851	ENSG00000175309	PHYKPL	2068.03	-0.619369	0.0958531	-6.46165	1.03566e-10	3.99956e-09	0.650955
1852	ENSG00000284170	RP11-645C24.5	81.5584	-0.618948	0.190602	-3.24734	0.00116491	0.00599621	0.651146
1853	ENSG00000260306	RP11-645C24.5	81.5584	-0.618948	0.190602	-3.24734	0.00116491	0.00599621	0.651146
1854	ENSG00000066294	CD84	1639.45	-0.618623	0.143264	-4.31806	1.57408e-05	0.000148246	0.651292
1855	ENSG00000250903	GMDS-AS1	121.098	-0.618537	0.179419	-3.44744	0.000565925	0.00327687	0.651331
1856	ENSG00000205583	STAG3L1	301.759	-0.618383	0.133169	-4.6436	3.42388e-06	3.94992e-05	0.651401
1857	ENSG00000132849	PATJ	982.867	-0.617483	0.152029	-4.06162	4.87329e-05	0.000393982	0.651807
1858	ENSG00000135426	TESPA1	2616.69	-0.617463	0.136149	-4.5352	5.75496e-06	6.18877e-05	0.651816
1859	ENSG00000104408	EIF3E	7050	-0.61744	0.118814	-5.19669	2.02865e-07	3.20471e-06	0.651826
1860	ENSG00000163126	ANKRD23	208.233	-0.616903	0.180838	-3.41136	0.0006464	0.00366881	0.652069
1861	ENSG00000249825	CTD-2201I18.1	94.8118	-0.616577	0.242529	-2.54228	0.0110132	0.0389634	0.652217
1862	ENSG00000139636	LMBR1L	1289.56	-0.615817	0.132678	-4.64146	3.45958e-06	3.98166e-05	0.65256
1863	ENSG00000206149	HERC2P9	407.028	-0.615216	0.185509	-3.31638	0.00091193	0.0048779	0.652832
1864	ENSG00000158006	PAFAH2	459.663	-0.615162	0.131269	-4.68628	2.78216e-06	3.30896e-05	0.652857
1865	ENSG00000196700	ZNF512B	1033.8	-0.61461	0.177312	-3.46625	0.000527769	0.00308589	0.653107
1866	ENSG00000022976	ZNF839	503.216	-0.614554	0.131626	-4.66893	3.02777e-06	3.56925e-05	0.653132
1867	ENSG00000156482	RPL30	20195.7	-0.614414	0.115061	-5.33988	9.30079e-08	1.61316e-06	0.653195
1868	ENSG00000162244	RPL29	11912.4	-0.61376	0.15765	-3.89319	9.89353e-05	0.000726902	0.653492
1869	ENSG00000272529	RP11-415F23.4	108.471	-0.613128	0.161849	-3.78827	0.000151699	0.00105164	0.653778
1870	ENSG00000082074	FYB	8262.35	-0.612402	0.0999974	-6.12418	9.11545e-10	2.76254e-08	0.654107
1871	ENSG00000176928	GCNT4	453.26	-0.611978	0.236079	-2.59226	0.00953474	0.0345147	0.654299
1872	ENSG00000237441	RGL2	121.974	-0.61098	0.155703	-3.924	8.70906e-05	0.000650068	0.654752
1873	ENSG00000135127	BICDL1	3851.15	-0.610349	0.143538	-4.25219	2.11691e-05	0.000192106	0.655038
1874	ENSG00000140948	ZCCHC14	1672.08	-0.609752	0.171994	-3.5452	0.000392314	0.00239391	0.655309
1875	ENSG00000241399	CD302	57.9292	-0.609637	0.206407	-2.95356	0.00314128	0.0137444	0.655361
1876	ENSG00000101400	SNTA1	291.292	-0.609227	0.151582	-4.01913	5.84123e-05	0.000459085	0.655548
1877	ENSG00000203865	ATP1A1-AS1	68.0766	-0.608622	0.198495	-3.06618	0.00216813	0.0100985	0.655823
1878	ENSG00000137642	SORL1	7992.87	-0.608451	0.127181	-4.78413	1.71727e-06	2.14248e-05	0.6559
1879	ENSG00000266338	NBPF15	2762.29	-0.608106	0.118121	-5.14815	2.63074e-07	4.07073e-06	0.656057
1880	ENSG00000189350	TOGARAM2	88.3123	-0.607909	0.215619	-2.81936	0.00481195	0.0195278	0.656147
1881	ENSG00000281103	TRG-AS1	554.319	-0.607514	0.144091	-4.21617	2.48484e-05	0.000221071	0.656327
1882	ENSG00000211749	TRBV23-1	86.3847	-0.606735	0.245441	-2.47202	0.0134354	0.046014	0.656681
1883	ENSG00000198832	SELENOM	218.136	-0.606238	0.163464	-3.70869	0.000208332	0.00137848	0.656907
1884	ENSG00000213626	LBH	7533.02	-0.605947	0.103884	-5.83293	5.44613e-09	1.32041e-07	0.65704
1885	ENSG00000159885	ZNF222	101.012	-0.605896	0.19186	-3.15802	0.00158847	0.00780769	0.657063
1886	ENSG00000092421	SEMA6A	85.4818	-0.605372	0.23235	-2.60543	0.0091759	0.0334096	0.657302
1887	ENSG00000271119	CTD-2012J19.3	65.0936	-0.605301	0.24761	-2.44458	0.0145021	0.0490597	0.657334
1888	ENSG00000268947	AD000684.2	55.8863	-0.605273	0.234577	-2.58028	0.00987214	0.0355676	0.657347
1889	ENSG00000134594	RAB33A	457.463	-0.605223	0.19066	-3.17435	0.00150172	0.00745401	0.65737
1890	ENSG00000163219	ARHGAP25	2070.49	-0.604926	0.0872575	-6.93265	4.13027e-12	2.20304e-10	0.657505
1891	ENSG00000233907	LINC01761	99.0376	-0.604693	0.182386	-3.31545	0.000914958	0.00489294	0.657611
1892	ENSG00000104518	GSDMD	1253.91	-0.604608	0.124788	-4.84509	1.26553e-06	1.63372e-05	0.65765
1893	ENSG00000101901	ALG13	1084.14	-0.604118	0.0909829	-6.63991	3.13875e-11	1.37892e-09	0.657873
1894	ENSG00000183091	NEB	125.512	-0.603814	0.191913	-3.1463	0.00165352	0.00808185	0.658012
1895	ENSG00000105255	FSD1	407.207	-0.60381	0.168975	-3.57338	0.000352408	0.00218809	0.658014
1896	ENSG00000263956	NBPF11	956.23	-0.603439	0.133226	-4.52945	5.91386e-06	6.3446e-05	0.658183
1897	ENSG00000188738	FSIP2	177.278	-0.602734	0.193889	-3.10865	0.00187944	0.00899982	0.658505
1898	ENSG00000136305	CIDEB	311.786	-0.602519	0.125723	-4.79241	1.64786e-06	2.06726e-05	0.658603
1899	ENSG00000089289	IGBP1	1146.25	-0.602312	0.138735	-4.34145	1.41547e-05	0.000134651	0.658697
1900	ENSG00000198113	TOR4A	99.3993	-0.602291	0.24209	-2.48788	0.0128508	0.0443342	0.658707
1901	ENSG00000160336	ZNF761	462.839	-0.602144	0.102614	-5.86806	4.40933e-09	1.10083e-07	0.658774
1902	ENSG00000259024	TVP23C-CDRT4	127.536	-0.601546	0.221225	-2.71915	0.00654493	0.0251725	0.659048
1903	ENSG00000267080	ASB16-AS1	294.81	-0.60103	0.205952	-2.9183	0.00351946	0.0150961	0.659283
1904	ENSG00000267731	RP11-147L13.8	114.188	-0.600821	0.225321	-2.66652	0.00766421	0.0287268	0.659379
1905	ENSG00000113391	FAM172A	568.532	-0.60074	0.0973412	-6.17149	6.76512e-10	2.11529e-08	0.659416
1906	ENSG00000229320	KRT8P12	94.1661	-0.600244	0.165661	-3.62333	0.000290834	0.0018509	0.659642
1907	ENSG00000158856	DMTN	177.595	-0.599571	0.209774	-2.85817	0.00426089	0.0176905	0.65995
1908	ENSG00000280623	PCAT14	384.188	-0.599263	0.130484	-4.59261	4.37735e-06	4.87378e-05	0.660091
1909	ENSG00000116017	ARID3A	234.359	-0.598544	0.195092	-3.06801	0.0021549	0.0100575	0.66042
1910	ENSG00000161298	ZNF382	278.411	-0.598305	0.136918	-4.36979	1.24363e-05	0.00012084	0.66053
1911	ENSG00000168060	NAALADL1	213.886	-0.597841	0.203568	-2.93681	0.00331605	0.0143731	0.660742
1912	ENSG00000142632	ARHGEF19	206.275	-0.597582	0.201874	-2.96018	0.00307463	0.0135053	0.660861
1913	ENSG00000257108	NHLRC4	96.5098	-0.596744	0.215636	-2.76736	0.00565119	0.0223611	0.661245
1914	ENSG00000203739	RP11-296O14.3	76.6266	-0.59664	0.230266	-2.59109	0.00956723	0.0346011	0.661293
1915	ENSG00000205643	CDPF1	170.303	-0.596457	0.143991	-4.14233	3.43796e-05	0.000290514	0.661376
1916	ENSG00000161664	ASB16	87.9527	-0.59632	0.21979	-2.71313	0.00666507	0.0255696	0.661439
1917	ENSG00000275571	TTC34	74.0775	-0.595501	0.228731	-2.6035	0.00922778	0.0335662	0.661815
1918	ENSG00000258659	TRIM34	362.362	-0.59441	0.168445	-3.52881	0.000417427	0.00251934	0.662315
1919	ENSG00000130005	GAMT	160.907	-0.594098	0.173441	-3.42535	0.000614002	0.00351042	0.662459
1920	ENSG00000223396	RP11-134G8.5	85.1161	-0.593734	0.200981	-2.95418	0.00313505	0.0137198	0.662626
1921	ENSG00000081386	ZNF510	580.462	-0.593699	0.109056	-5.44397	5.21048e-08	9.61077e-07	0.662642
1922	ENSG00000149292	TTC12	626.373	-0.593643	0.183527	-3.23463	0.00121799	0.00622283	0.662668
1923	ENSG00000143819	EPHX1	297.863	-0.593501	0.199714	-2.97176	0.00296098	0.0130741	0.662733
1924	ENSG00000213203	GIMAP1	2679.55	-0.592793	0.172695	-3.4326	0.000597813	0.00342737	0.663058
1925	ENSG00000204427	ABHD16A	118.863	-0.592402	0.205084	-2.88858	0.0038698	0.0162967	0.663238
1926	ENSG00000278766	AC159540.2	74.7222	-0.591983	0.227632	-2.60061	0.00930584	0.0338243	0.66343
1927	ENSG00000234284	ZNF879	139.999	-0.591946	0.197402	-2.99869	0.00271145	0.0121498	0.663447
1928	ENSG00000198440	ZNF583	152.13	-0.591904	0.142104	-4.16528	3.10977e-05	0.00026713	0.663467
1929	ENSG00000137478	FCHSD2	1116	-0.591721	0.0954436	-6.19969	5.65751e-10	1.80126e-08	0.663551
1930	ENSG00000167700	MFSD3	188.503	-0.591636	0.164255	-3.60195	0.000315841	0.0019916	0.66359
1931	ENSG00000165879	FRAT1	217.115	-0.591076	0.168626	-3.50524	0.000456187	0.00271354	0.663848
1932	ENSG00000101986	ABCD1	290.041	-0.590986	0.158394	-3.73112	0.000190631	0.00127853	0.663889
1933	ENSG00000228363	AC015971.2	106.917	-0.590942	0.166926	-3.54013	0.000399923	0.00243241	0.663909
1934	ENSG00000168661	ZNF30	142.587	-0.589995	0.162676	-3.62681	0.000286944	0.0018282	0.664345
1935	ENSG00000188878	FBF1	656.885	-0.589112	0.0960044	-6.1363	8.44647e-10	2.58747e-08	0.664752
1936	ENSG00000106789	CORO2A	683.851	-0.588332	0.149293	-3.94079	8.12146e-05	0.000612052	0.665111
1937	ENSG00000109475	RPL34	13405.6	-0.587754	0.101277	-5.80345	6.49626e-09	1.52922e-07	0.665378
1938	ENSG00000167208	SNX20	1743.79	-0.586705	0.123894	-4.73555	2.18466e-06	2.66544e-05	0.665862
1939	ENSG00000022567	SLC45A4	410.003	-0.586375	0.134288	-4.36654	1.26232e-05	0.000122289	0.666014
1940	ENSG00000161970	RPL26	15636.5	-0.586085	0.120514	-4.8632	1.15503e-06	1.51175e-05	0.666148
1941	ENSG00000120049	KCNIP2	41.7651	-0.585629	0.225921	-2.59218	0.00953689	0.0345147	0.666359
1942	ENSG00000223509	RP11-632K20.7	976.056	-0.584271	0.163786	-3.56728	0.000360704	0.00223471	0.666986
1943	ENSG00000197062	ZSCAN26	389.141	-0.583944	0.184003	-3.17356	0.00150582	0.00747108	0.667138
1944	ENSG00000119772	DNMT3A	2075.29	-0.583856	0.122139	-4.78028	1.75051e-06	2.18035e-05	0.667178
1945	ENSG00000196187	TMEM63A	3043.12	-0.583221	0.160667	-3.63	0.000283419	0.00180828	0.667472
1946	ENSG00000136104	RNASEH2B	876.517	-0.583209	0.114777	-5.08122	3.75012e-07	5.58551e-06	0.667478
1947	ENSG00000166987	MBD6	1251.34	-0.583163	0.137409	-4.244	2.19568e-05	0.000198066	0.667499
1948	ENSG00000258297	RP11-658F2.8	508.176	-0.582977	0.135127	-4.31428	1.60122e-05	0.000150597	0.667585
1949	ENSG00000163703	CRELD1	609.926	-0.582282	0.191298	-3.04385	0.00233573	0.0107685	0.667906
1950	ENSG00000184619	KRBA2	122.707	-0.582192	0.153229	-3.79947	0.000145003	0.00101038	0.667948
1951	ENSG00000107863	ARHGAP21	842.32	-0.581867	0.206245	-2.82125	0.0047837	0.019434	0.668099
1952	ENSG00000105643	ARRDC2	3058.58	-0.581533	0.101492	-5.72982	1.00538e-08	2.24743e-07	0.668253
1953	ENSG00000168056	LTBP3	2957.65	-0.580926	0.202408	-2.87007	0.00410381	0.0171293	0.668535
1954	ENSG00000172890	NADSYN1	2948.1	-0.580915	0.114949	-5.05366	4.33419e-07	6.36758e-06	0.66854
1955	ENSG00000144120	TMEM177	142.312	-0.580356	0.170722	-3.39942	0.000675289	0.00380799	0.668799
1956	ENSG00000105289	TJP3	136.132	-0.580301	0.233499	-2.48524	0.0129465	0.0446228	0.668824
1957	ENSG00000149499	EML3	4982.84	-0.57982	0.0967411	-5.99352	2.05343e-09	5.62868e-08	0.669047
1958	ENSG00000128346	C22orf23	103.345	-0.579779	0.189689	-3.05647	0.00223963	0.0103846	0.669066
1959	ENSG00000187091	PLCD1	497.817	-0.579537	0.155232	-3.73337	0.000188938	0.00127055	0.669178
1960	ENSG00000223705	NSUN5P1	3260.89	-0.57943	0.211682	-2.73727	0.00619519	0.0241097	0.669228
1961	ENSG00000127957	PMS2P3	208.457	-0.579321	0.133036	-4.35463	1.33294e-05	0.000127819	0.669279
1962	ENSG00000260461	RP11-541N10.3	160.825	-0.579292	0.220117	-2.63175	0.00849468	0.0313217	0.669292
1963	ENSG00000128159	TUBGCP6	3885.05	-0.578763	0.13264	-4.36341	1.28048e-05	0.00012373	0.669538
1964	ENSG00000255624	RP11-564D11.3	58.1828	-0.578656	0.204747	-2.8262	0.0047104	0.0191706	0.669587
1965	ENSG00000234722	LINC01287	98.1377	-0.578181	0.200154	-2.88868	0.00386856	0.0162967	0.669808
1966	ENSG00000102524	TNFSF13B	1727.02	-0.578157	0.115624	-5.00032	5.72346e-07	8.20652e-06	0.669819
1967	ENSG00000169621	APLF	101.091	-0.577923	0.16897	-3.42026	0.000625602	0.00356595	0.669928
1968	ENSG00000100580	TMED8	1147.02	0.585203	0.121516	4.81585	1.46578e-06	1.86046e-05	1.50025
1969	ENSG00000120334	CENPL	183.83	0.586278	0.184911	3.1706	0.00152124	0.00753935	1.50137
1970	ENSG00000197223	C1D	431.43	0.586319	0.140741	4.16595	3.10062e-05	0.000266444	1.50141
1971	ENSG00000081913	PHLPP1	197.539	0.58639	0.154074	3.8059	0.00014129	0.000988858	1.50149
1972	ENSG00000014641	MDH1	2655.69	0.586525	0.140267	4.18149	2.89608e-05	0.000251538	1.50163
1973	ENSG00000100906	NFKBIA	3659.49	0.586559	0.140189	4.18404	2.86369e-05	0.000249106	1.50166
1974	ENSG00000280495	TRAPPC4	418.707	0.586756	0.183184	3.2031	0.00135959	0.00683683	1.50187
1975	ENSG00000138035	PNPT1	1093.17	0.586772	0.178985	3.27832	0.00104426	0.00547845	1.50188
1976	ENSG00000120800	UTP20	1084.55	0.587398	0.118909	4.93989	7.81685e-07	1.0759e-05	1.50253
1977	ENSG00000003056	M6PR	5770.95	0.587785	0.116739	5.03504	4.77743e-07	6.96908e-06	1.50294
1978	ENSG00000227315	NEU1	46.7635	0.587849	0.227582	2.58302	0.00979386	0.0353305	1.503
1979	ENSG00000262446	GBA	125.462	0.587882	0.205719	2.8577	0.00426727	0.0177105	1.50304
1980	ENSG00000159063	ALG8	578.039	0.588136	0.108878	5.4018	6.59755e-08	1.18229e-06	1.5033
1981	ENSG00000130770	ATPIF1	1209.95	0.58823	0.0876453	6.71148	1.92663e-11	8.82321e-10	1.5034
1982	ENSG00000140941	MAP1LC3B	2302.22	0.588442	0.123308	4.77215	1.82274e-06	2.26285e-05	1.50362
1983	ENSG00000155961	RAB39B	459.689	0.588844	0.104445	5.63784	1.72192e-08	3.62436e-07	1.50404
1984	ENSG00000186130	ZBTB6	592.402	0.588999	0.182754	3.2229	0.001269	0.00644563	1.5042
1985	ENSG00000175768	TOMM5	766.157	0.58902	0.171134	3.44187	0.000577717	0.00333096	1.50422
1986	ENSG00000089486	CDIP1	720.143	0.589064	0.166179	3.54475	0.000392987	0.00239737	1.50427
1987	ENSG00000146731	CCT6A	3846.44	0.589197	0.146166	4.03101	5.5537e-05	0.000439891	1.50441
1988	ENSG00000165733	BMS1	1842.54	0.589479	0.0933755	6.31299	2.73688e-10	9.64888e-09	1.5047
1989	ENSG00000164163	ABCE1	2575.95	0.589643	0.144439	4.0823	4.45928e-05	0.000363886	1.50487
1990	ENSG00000011304	PTBP1	6614.44	0.590532	0.0877908	6.72658	1.73697e-11	8.10195e-10	1.5058
1991	ENSG00000097021	ACOT7	749.511	0.591042	0.189201	3.12388	0.00178483	0.0086257	1.50633
1992	ENSG00000119801	YPEL5	2500.48	0.591163	0.116007	5.09592	3.47047e-07	5.22391e-06	1.50646
1993	ENSG00000124795	DEK	4028.96	0.591483	0.16586	3.56615	0.000362259	0.00224189	1.50679
1994	ENSG00000185201	IFITM2	1885.96	0.591497	0.150797	3.92247	8.76441e-05	0.000653339	1.50681
1995	ENSG00000017483	SLC38A5	362.297	0.591784	0.235211	2.51598	0.0118703	0.041526	1.50711
1996	ENSG00000106244	PDAP1	2184.33	0.592	0.0705664	8.38927	4.89169e-17	6.60058e-15	1.50734
1997	ENSG00000114867	EIF4G1	7194.87	0.592117	0.0820017	7.22078	5.16886e-13	3.34707e-11	1.50746
1998	ENSG00000145907	G3BP1	4857.94	0.592436	0.0980885	6.03981	1.54298e-09	4.37771e-08	1.50779
1999	ENSG00000106615	RHEB	924.602	0.592473	0.146945	4.03195	5.5317e-05	0.000438762	1.50783
[truncated: 1,875 more rows]

## Sheet: DeSeq
	gene	Gene name	baseMean	baseMeanA	baseMeanB	foldChange	log2FoldChange	pval	padj
1	ENSG00000235174	RPL39P3	45.4816	90.9631	0	0	#NAME?	2.18594e-05	0.00134135
2	ENSG00000120057	SFRP5	3.20457	6.40913	0	0	#NAME?	0.000243716	0.00830195
3	ENSG00000272558	U91328.21	2.94293	5.88586	0	0	#NAME?	0.000705664	0.0182939
4	ENSG00000231542	TAB3-AS1	2.66967	5.33934	0	0	#NAME?	0.000919731	0.0222281
5	ENSG00000267344	CTB-39G8.3	29.0138	58.0277	0	0	#NAME?	0.00144361	0.0307868
6	ENSG00000262156	APOBEC3A	2.37606	4.75212	0	0	#NAME?	0.00185464	0.0369613
7	ENSG00000261040	WFDC21P	14.3984	28.517	0.27971	0.00980851	-6.67175	1.30035e-10	6.49664e-08
8	ENSG00000179593	ALOX15B	30.1302	58.4543	1.80616	0.0308986	-5.01631	2.11119e-05	0.00130635
9	ENSG00000205846	CLEC6A	21.1477	40.9521	1.34324	0.0328003	-4.93015	0.000230058	0.0079777
10	ENSG00000180869	LINC01555	4.49307	8.69712	0.289014	0.033231	-4.91133	5.39645e-05	0.0026248
11	ENSG00000149295	DRD2	6.0299	11.5942	0.465585	0.0401567	-4.63822	0.000619992	0.0167377
12	ENSG00000170891	CYTL1	3.09042	5.90114	0.27971	0.0473993	-4.39899	0.00159265	0.0330672
13	ENSG00000105205	CLC	9.01626	17.2044	0.828068	0.048131	-4.37689	0.00260792	0.0475394
14	ENSG00000267436	AC005786.7	28.5697	54.453	2.68648	0.0493358	-4.34122	2.10509e-12	1.77476e-09
15	ENSG00000234089	RP11-1217F2.15	3.05543	5.82185	0.289014	0.0496431	-4.33226	0.00230322	0.0431513
16	ENSG00000180340	FZD2	4.53421	8.60283	0.465585	0.05412	-4.20769	0.00277328	0.0495821
17	ENSG00000275886	RP11-1260E13.4	7.30341	13.7898	0.817006	0.0592471	-4.07711	6.04701e-06	0.000481713
18	ENSG00000263267	RP11-1260E13.4	7.30341	13.7898	0.817006	0.0592471	-4.07711	6.04701e-06	0.000481713
19	ENSG00000262061	RP11-1260E13.4	7.30341	13.7898	0.817006	0.0592471	-4.07711	6.04701e-06	0.000481713
20	ENSG00000283862	AC209232.1	3.89843	7.25956	0.537297	0.0740123	-3.75609	0.00136874	0.0296045
21	ENSG00000274536	RP6-159A1.4	6.62875	12.2905	0.967026	0.0786809	-3.66784	0.000119624	0.00485065
22	ENSG00000229754	CXCR2P1	10.7874	19.9359	1.63889	0.082208	-3.60458	1.83054e-07	2.98704e-05
23	ENSG00000182853	VMO1	14.3793	26.3044	2.45414	0.0932977	-3.42201	0.000867055	0.0212397
24	ENSG00000128438	TBC1D27	305.597	558.544	52.6496	0.0942622	-3.40718	5.87164e-33	1.32413e-28
25	ENSG00000261959	RP11-893F2.14	4.46818	8.14591	0.790455	0.097037	-3.36532	0.00111563	0.0255502
26	ENSG00000274131	CEACAM4	8.57008	15.5216	1.61852	0.104275	-3.26153	9.14536e-06	0.000675355
27	ENSG00000217258	AC007249.3	4.16263	7.48789	0.837372	0.11183	-3.16062	0.0026244	0.0478181
28	ENSG00000172724	CCL19	26.5675	47.7887	5.34636	0.111875	-3.16004	0.000429457	0.012864
29	ENSG00000188626	GOLGA8M	24.1261	43.2842	4.96801	0.114777	-3.1231	0.00116228	0.0262181
30	ENSG00000198580	RP11-611L7.2	5.33399	9.56195	1.10602	0.115669	-3.11193	0.000601989	0.0163718
31	ENSG00000233115	FAM90A11P	7.74266	13.8668	1.61852	0.116719	-3.09888	5.71362e-05	0.00272985
32	ENSG00000105352	CEACAM4	9.10774	16.3079	1.90754	0.11697	-3.09579	1.0429e-05	0.000749303
33	ENSG00000261302	RP11-343H19.1	15.1403	27.0749	3.20562	0.118398	-3.07828	4.32288e-05	0.00223706
34	ENSG00000165140	FBP1	117.634	209.457	25.8118	0.123232	-3.02055	0.00192484	0.0379047
35	ENSG00000177294	FBXO39	12.976	23.096	2.85595	0.123656	-3.0156	5.30285e-07	7.01293e-05
36	ENSG00000019102	VSIG2	6.29123	11.1857	1.39679	0.124873	-3.00146	0.000308488	0.00994537
37	ENSG00000183773	AIFM3	8.48256	15.0593	1.90578	0.126551	-2.9822	0.00124485	0.0275599
38	ENSG00000177133	LINC00982	9.23865	16.3529	2.12439	0.129909	-2.94443	0.00277389	0.0495821
39	ENSG00000278843	MMP28	39.4319	69.2835	9.58017	0.138275	-2.85439	1.42016e-07	2.38469e-05
40	ENSG00000229646	RP11-330A16.1	14.8637	25.9234	3.80401	0.14674	-2.76866	9.98092e-06	0.000728824
41	ENSG00000249667	LINC01259	11.9768	20.8635	3.09014	0.148113	-2.75523	4.90218e-05	0.00245756
42	ENSG00000214946	TBC1D26	19.1618	33.3334	4.99013	0.149704	-2.73982	1.95247e-08	4.6753e-06
43	ENSG00000278186	GOLGA8M	16.8084	29.2378	4.37892	0.149769	-2.73919	3.95628e-06	0.000350643
44	ENSG00000233850	AC103563.8	29.8675	51.8748	7.86027	0.151524	-2.72238	4.22079e-11	2.47546e-08
45	ENSG00000101188	NTSR1	32.1112	55.7404	8.48206	0.152171	-2.71624	1.82591e-11	1.21133e-08
46	ENSG00000277200	RP11-74E22.8	6.51962	11.3159	1.72338	0.152298	-2.71503	0.00105931	0.0245522
47	ENSG00000232208	RP3-477M7.5	12.6216	21.9047	3.33843	0.152407	-2.714	0.000150474	0.00579388
48	ENSG00000267128	RNF157-AS1	126.107	218.455	33.7584	0.154533	-2.69402	3.25446e-21	1.88145e-17
49	ENSG00000006638	TBXA2R	31.4524	54.4736	8.43122	0.154776	-2.69174	9.94492e-05	0.00420534
50	ENSG00000271582	RP11-511P7.4	6.86319	11.8844	1.84201	0.154994	-2.68971	0.000574596	0.0157753
51	ENSG00000245869	RP11-158I9.5	9.0195	15.5942	2.44483	0.156779	-2.6732	7.89144e-05	0.00351708
52	ENSG00000072694	FCGR2B	27.2925	47.1451	7.43984	0.157807	-2.66377	0.0015533	0.0324685
53	ENSG00000240771	ARHGEF25	15.8706	27.3777	4.36343	0.159379	-2.64947	4.73475e-07	6.41675e-05
54	ENSG00000102970	CCL17	86.2073	148.515	23.8992	0.160921	-2.63558	0.000275924	0.00910776
55	ENSG00000258404	RP11-1029J19.5	24.8386	42.6969	6.98041	0.163488	-2.61275	0.00221577	0.0419008
56	ENSG00000166928	MS4A14	17.5495	30.1426	4.95647	0.164434	-2.60442	0.000212431	0.00756084
57	ENSG00000143167	GPA33	168.545	289.153	47.9371	0.165785	-2.59262	1.66889e-14	2.25122e-11
58	ENSG00000214688	C10orf105	5.72813	9.81738	1.63889	0.166938	-2.58262	0.00195493	0.0382925
59	ENSG00000258919	RP11-1029J19.4	35.5912	60.9578	10.2246	0.167732	-2.57577	0.00142549	0.0305383
60	ENSG00000172985	SH3RF3	138.886	237.745	40.028	0.168365	-2.57033	2.84044e-20	1.27719e-16
61	ENSG00000239329	HLA-DMB	84.7668	145.081	24.4526	0.168544	-2.5688	2.02606e-05	0.00127314
62	ENSG00000232470	RP11-313D6.3	41.6259	71.2104	12.0414	0.169096	-2.56408	2.09227e-12	1.77476e-09
63	ENSG00000176884	GRIN1	10.2807	17.5479	3.01352	0.171732	-2.54177	0.00138874	0.0298934
64	ENSG00000145428	RNF175	106.9	182.442	31.3591	0.171886	-2.54048	7.64302e-10	3.00289e-07
65	ENSG00000261089	CDC37P2	6.17409	10.519	1.82919	0.173894	-2.52372	0.00223601	0.0422048
66	ENSG00000099256	PRTFDC1	18.4166	31.3589	5.47429	0.174569	-2.51813	3.71394e-07	5.23679e-05
67	ENSG00000227888	FAM66A	8.81758	14.9416	2.69356	0.180273	-2.47175	0.000221588	0.0077571
68	ENSG00000181885	CLDN7	11.9976	20.243	3.75222	0.185359	-2.43161	3.38009e-05	0.00184347
69	ENSG00000281976	ADAMTS7P1	57.4146	96.6382	18.191	0.188238	-2.40937	1.713e-05	0.00111092
70	ENSG00000144852	NR1I2	14.974	25.1739	4.77416	0.189647	-2.39861	4.00709e-05	0.0021087
71	ENSG00000172794	RAB37	146.296	245.849	46.7425	0.190127	-2.39497	5.92149e-14	7.04797e-11
72	ENSG00000196668	LINC00173	14.9433	25.1045	4.7821	0.190488	-2.39223	6.7117e-06	0.000524342
73	ENSG00000116883	RP11-268J15.5	23.9405	40.1928	7.68809	0.19128	-2.38624	4.13812e-06	0.000362321
74	ENSG00000240505	TNFRSF13B	8.30084	13.9285	2.6732	0.191923	-2.3814	0.000482707	0.013963
75	ENSG00000069188	SDK2	260.848	437.208	84.4876	0.193244	-2.37151	1.44235e-05	0.000969586
76	ENSG00000181074	OR52N4	29.8765	50.0484	9.70456	0.193903	-2.36659	1.80483e-08	4.36731e-06
77	ENSG00000227776	AKR1D1P1	6.80685	11.3999	2.2138	0.194194	-2.36443	0.00150575	0.0317245
78	ENSG00000091428	RAPGEF4	15.2869	25.5836	4.99013	0.195052	-2.35807	7.57212e-06	0.00057926
79	ENSG00000183625	CCR3	17.2874	28.9256	5.64911	0.195298	-2.35625	0.000108867	0.0045316
80	ENSG00000162738	VANGL2	10.6371	17.7918	3.48226	0.195722	-2.35312	0.000106318	0.00443099
81	ENSG00000166816	LDHD	39.9532	66.7335	13.173	0.197397	-2.34083	2.71303e-06	0.00026203
82	ENSG00000178947	SMIM10L2A	64.1486	107.138	21.1595	0.197498	-2.34009	3.12701e-13	3.4201e-10
83	ENSG00000274949	RP5-1009E24.9	7.64129	12.7563	2.5263	0.198043	-2.33611	0.000809809	0.0202292
84	ENSG00000263417	GTSCR1	13.5701	22.6532	4.48694	0.198071	-2.33591	0.000627288	0.0168672
85	ENSG00000117322	CR2	95.981	160.011	31.9512	0.199682	-2.32423	1.06924e-08	2.84672e-06
86	ENSG00000226264	HLA-DMB	69.8692	116.429	23.309	0.200199	-2.3205	1.17126e-07	2.03579e-05
87	ENSG00000183691	NOG	375.885	625.632	126.138	0.201617	-2.31031	1.84082e-21	1.48989e-17
88	ENSG00000241674	HLA-DMB	75.0744	124.929	25.2197	0.201872	-2.30849	1.01762e-10	5.41339e-08
89	ENSG00000107736	CDH23	117.466	194.679	40.2531	0.206766	-2.27393	1.17927e-06	0.000133678
90	ENSG00000184911	DMRTC1B	26.8769	44.5379	9.21593	0.206923	-2.27283	6.11166e-08	1.21836e-05
91	ENSG00000147257	GPC3	24.6406	40.8103	8.471	0.20757	-2.26833	0.000283991	0.00932837
92	ENSG00000230141	HLA-DOA	46.9726	77.7632	16.1821	0.208095	-2.26469	0.000803706	0.0201389
93	ENSG00000132321	IQCA1	15.7048	25.9701	5.43939	0.209448	-2.25534	0.00013649	0.00540237
94	ENSG00000128283	CDC42EP1	6.98688	11.5475	2.42622	0.210107	-2.2508	0.00216545	0.0411802
95	ENSG00000147606	SLC26A7	6.85369	11.325	2.38243	0.21037	-2.249	0.00263191	0.0479119
96	ENSG00000113758	DBN1	73.559	121.368	25.7497	0.212162	-2.23676	2.59278e-12	2.14132e-09
97	ENSG00000230090	AC108025.2	27.0314	44.5883	9.47447	0.212488	-2.23455	4.36933e-08	9.23577e-06
98	ENSG00000204252	HLA-DOA	46.085	75.988	16.1821	0.212956	-2.23137	0.000892107	0.0216958
99	ENSG00000164362	TERT	8.07381	13.3107	2.83695	0.213134	-2.23017	0.00156756	0.0327157
100	ENSG00000166763	STRCP1	28.4827	46.9158	10.0497	0.214208	-2.22291	0.00122672	0.0272457
101	ENSG00000108309	RUNDC3A	19.4737	32.0422	6.90518	0.215503	-2.21422	2.37351e-06	0.00023542
102	ENSG00000248101	AC002116.8	17.5859	28.9128	6.25899	0.216478	-2.2077	0.00126306	0.0278396
103	ENSG00000184005	ST6GALNAC3	49.2983	80.8478	17.7489	0.219534	-2.18748	3.48911e-07	5.00885e-05
104	ENSG00000148180	GSN	511.262	838.399	184.126	0.219616	-2.18695	0.00158204	0.0329277
105	ENSG00000230587	AC093609.1	19.7836	32.4289	7.13837	0.220124	-2.18361	2.48798e-06	0.00024557
106	ENSG00000229299	RP4-583P15.10	10.5871	17.3511	3.82298	0.22033	-2.18226	0.000795826	0.019991
107	ENSG00000188282	RUFY4	75.9635	124.452	27.4751	0.220769	-2.17939	7.55865e-10	2.99886e-07
108	ENSG00000283900	RP1-5O6.7	15.6324	25.5516	5.71327	0.223597	-2.16103	4.28453e-05	0.00222005
109	ENSG00000254777	AC022182.1	14.7256	24.0476	5.40353	0.224702	-2.15392	0.000147683	0.00572454
110	ENSG00000148677	ANKRD1	59.2045	96.6628	21.7462	0.224969	-2.1522	0.00164831	0.0339115
111	ENSG00000236849	LINC01474	7.52329	12.2609	2.78564	0.227196	-2.13799	0.00257154	0.0469947
112	ENSG00000121807	CCR2	105.23	171.285	39.1743	0.228708	-2.12842	7.94369e-14	9.18472e-11
113	ENSG00000227039	ITGB2-AS1	266.372	433.481	99.2626	0.228989	-2.12665	1.62214e-07	2.66849e-05
114	ENSG00000237346	RP3-448I9.2	7.34978	11.936	2.76352	0.231527	-2.11075	0.00242838	0.0450374
115	ENSG00000181585	TMIE	12.6803	20.5675	4.79316	0.233045	-2.10132	0.000163468	0.00621147
116	ENSG00000251287	ALG1L2	8.74225	14.1758	3.30872	0.233407	-2.09908	0.00193607	0.038052
117	ENSG00000260750	RP11-482M8.1	18.338	29.6863	6.98971	0.235453	-2.08649	0.000797547	0.0200218
118	ENSG00000251450	RASGRF2-AS1	31.9268	51.6349	12.2188	0.236638	-2.07924	1.29428e-07	2.22881e-05
119	ENSG00000240875	LINC00886	76.7571	124.086	29.4282	0.23716	-2.07607	1.89889e-09	6.86109e-07
120	ENSG00000271551	RP11-230C9.2	8.17782	13.181	3.17464	0.240849	-2.0538	0.00247201	0.0456374
121	ENSG00000263482	ANTXRLP1	71.8186	115.719	27.9181	0.241258	-2.05135	2.24903e-11	1.42209e-08
122	ENSG00000259863	SH3RF3-AS1	17.6164	28.3802	6.85251	0.241454	-2.05018	1.67121e-05	0.00108731
123	ENSG00000142949	PTPRF	18.0613	29.0833	7.0393	0.24204	-2.04668	1.32368e-05	0.000907908
124	ENSG00000172508	CARNS1	117.081	188.521	45.6413	0.242102	-2.04631	3.96852e-09	1.22594e-06
125	ENSG00000178732	GP5	50.6231	81.5024	19.7438	0.242247	-2.04545	0.000136652	0.00540237
126	ENSG00000271447	MMP28	17.6491	28.3974	6.90079	0.243007	-2.04093	1.84054e-05	0.0011804
127	ENSG00000281106	LINC00282	141.668	227.782	55.5536	0.243889	-2.0357	1.26727e-10	6.41047e-08
128	ENSG00000230138	RP11-117D22.2	29.1544	46.8447	11.4642	0.244728	-2.03075	3.36037e-07	4.89163e-05
129	ENSG00000169994	MYO7B	16.9093	27.1462	6.67243	0.245796	-2.02447	2.07191e-05	0.00128994
130	ENSG00000135960	EDAR	176.669	283.576	69.761	0.246004	-2.02324	1.71654e-12	1.54367e-09
131	ENSG00000235374	SSR4P1	34.8242	55.8441	13.8042	0.247192	-2.0163	1.13319e-07	2.00252e-05
132	ENSG00000261480	GOLGA8M	8.53298	13.6727	3.39325	0.248177	-2.01056	0.00268085	0.0484757
133	ENSG00000142173	COL6A2	714.913	1145.21	284.618	0.24853	-2.00851	0.00112681	0.0257189
134	ENSG00000258181	RP11-493L12.4	41.3326	66.1958	16.4693	0.248797	-2.00696	2.60433e-08	5.95505e-06
135	ENSG00000233056	ERVH48-1	278.098	445.212	110.984	0.249285	-2.00413	3.39042e-16	6.8784e-13
136	ENSG00000160191	PDE9A	178.525	285.707	71.342	0.249704	-2.00171	4.88235e-07	6.56408e-05
137	ENSG00000162572	SCNN1D	174.993	279.804	70.1815	0.250823	-1.99526	2.55394e-14	3.22978e-11
138	ENSG00000149639	SOGA1	192.207	306.759	77.6559	0.25315	-1.98194	2.83668e-08	6.41311e-06
139	ENSG00000276417	RP11-266K4.13	14.7767	23.568	5.98543	0.253965	-1.9773	0.000167423	0.00629848
140	ENSG00000171643	S100Z	11.9799	19.0975	4.8622	0.254599	-1.9737	0.00229117	0.0429454
141	ENSG00000275532	CTB-58E17.3	9.64003	15.3539	3.92612	0.255708	-1.96743	0.0014752	0.0312557
142	ENSG00000173269	MMRN2	9.83088	15.6471	4.01468	0.256577	-1.96254	0.00122136	0.0271701
143	ENSG00000103269	RHBDL1	13.3093	21.1695	5.44905	0.257402	-1.95791	0.000313189	0.0100829
144	ENSG00000224566	FAM96AP2	9.06839	14.4213	3.71545	0.257636	-1.9566	0.00269932	0.0487009
145	ENSG00000185640	KRT79	11.5311	18.3017	4.76046	0.260111	-1.9428	0.000499711	0.0142693
146	ENSG00000229590	MSX2P1	13.1646	20.888	5.44114	0.260491	-1.94069	0.000337353	0.010649
147	ENSG00000185915	KLHL34	38.8605	61.6522	16.0689	0.260638	-1.93988	7.58463e-08	1.42224e-05
148	ENSG00000234911	TEX21P	17.2648	27.3867	7.14285	0.260814	-1.9389	7.22059e-05	0.00326484
149	ENSG00000236609	ZNF853	271.982	431.187	112.778	0.261553	-1.93482	3.55506e-10	1.51438e-07
150	ENSG00000134256	CD101	406.653	644.54	168.766	0.26184	-1.93325	9.98099e-05	0.00421619
151	ENSG00000254362	RP11-14I17.3	17.2262	27.2909	7.16144	0.262412	-1.9301	0.00102495	0.024059
152	ENSG00000264207	RP11-196G18.23	40.0908	63.4959	16.6858	0.262785	-1.92804	2.86374e-07	4.33794e-05
153	ENSG00000137486	ARRB1	444.32	703.089	185.551	0.263909	-1.92189	6.85607e-16	1.23997e-12
154	ENSG00000258512	LINC00239	102.658	162.247	43.069	0.265454	-1.91347	1.49794e-11	1.04515e-08
155	ENSG00000261371	PECAM1	662.528	1046.89	278.162	0.265702	-1.91212	4.03533e-06	0.000355004
156	ENSG00000188549	C15orf52	113.345	178.783	47.9081	0.267968	-1.89987	1.64258e-11	1.12664e-08
157	ENSG00000246982	RP1-179N16.6	51.6433	81.4127	21.8738	0.268678	-1.89605	9.74348e-09	2.68231e-06
158	ENSG00000257495	KRT73-AS1	66.9361	105.491	28.3814	0.269042	-1.8941	5.79223e-05	0.00275247
159	ENSG00000225632	RP5-997D24.3	32.6188	51.3998	13.8378	0.269219	-1.89315	6.88617e-07	8.78945e-05
160	ENSG00000136378	ADAMTS7	21.9625	34.5706	9.35434	0.270587	-1.88584	0.000392002	0.0119815
161	ENSG00000237914	SIRPG-AS1	142.046	223.558	60.5342	0.270777	-1.88482	8.08045e-05	0.00358946
162	ENSG00000072163	LIMS2	395.951	622.973	168.929	0.271165	-1.88276	3.25318e-15	5.06345e-12
163	ENSG00000235237	RP1-151B14.6	34.2647	53.8942	14.6353	0.271557	-1.88068	7.48341e-06	0.000573558
164	ENSG00000143341	HMCN1	23.9005	37.5792	10.2218	0.272008	-1.87828	2.8027e-05	0.00162672
165	ENSG00000272711	RP11-259N19.1	25.6037	40.2257	10.9818	0.273003	-1.87301	0.00234749	0.0438386
166	ENSG00000088367	EPB41L1	16.6965	26.2288	7.16408	0.273138	-1.8723	0.000115903	0.00471868
167	ENSG00000267676	THA1P	54.5143	85.6362	23.3923	0.273159	-1.87219	0.00211425	0.0405303
168	ENSG00000237429	RP1-159A19.4	19.6513	30.8634	8.43921	0.273437	-1.87072	3.06432e-05	0.00173436
169	ENSG00000149489	ROM1	264.873	415.814	113.932	0.273996	-1.86777	3.9311e-14	4.82072e-11
170	ENSG00000102038	SMARCA1	23.4557	36.8204	10.0909	0.274057	-1.86745	1.01838e-05	0.000735922
171	ENSG00000162591	MEGF6	1008.88	1583.32	434.45	0.274392	-1.86569	2.9956e-16	6.73477e-13
172	ENSG00000271576	RP11-486G15.2	23.261	36.4967	10.0254	0.274692	-1.86411	1.51965e-05	0.00100994
173	ENSG00000148600	CDHR1	100.125	157.051	43.1991	0.275065	-1.86216	3.34751e-11	1.99216e-08
174	ENSG00000254429	CTD-2562J17.7	63.2254	99.1479	27.3029	0.275376	-1.86053	3.34958e-09	1.11107e-06
175	ENSG00000204241	RP11-713P17.3	21.0116	32.9207	9.10259	0.276501	-1.85465	2.43367e-05	0.00145259
176	ENSG00000245164	LINC00861	2247.18	3518.72	975.638	0.27727	-1.85063	2.11313e-11	1.37705e-08
177	ENSG00000081148	IMPG2	59.6859	93.4228	25.949	0.277759	-1.84809	9.10846e-09	2.54208e-06
178	ENSG00000172638	EFEMP2	104.811	163.982	45.6392	0.278318	-1.84519	0.0008647	0.0211954
179	ENSG00000188747	NOXA1	109.273	170.83	47.717	0.279324	-1.83999	4.80069e-11	2.77534e-08
180	ENSG00000160207	HSF2BP	10.0235	15.6676	4.37937	0.279518	-1.83899	0.0019806	0.0385898
181	ENSG00000259065	RP5-1021I20.1	24.2104	37.7742	10.6466	0.281849	-1.82701	0.00150903	0.0317728
182	ENSG00000232618	RP11-439L18.1	20.4947	31.9695	9.01982	0.282138	-1.82553	4.93701e-05	0.00246048
183	ENSG00000276495	APBA2	1124.23	1750.85	497.619	0.284216	-1.81494	5.45945e-08	1.11022e-05
184	ENSG00000173805	HAP1	31.1959	48.5474	13.8444	0.285173	-1.81009	0.00185548	0.0369613
185	ENSG00000230725	RP4-738P15.1	13.7928	21.4567	6.12885	0.285638	-1.80774	0.000496413	0.0142272
186	ENSG00000235304	LINC01281	133.25	207.184	59.316	0.286296	-1.80442	0.00222586	0.042072
187	ENSG00000162373	BEND5	30.6015	47.5098	13.6931	0.288217	-1.79477	2.92141e-06	0.000278829
188	ENSG00000269502	DMRTC1	18.0041	27.9281	8.08024	0.289324	-1.78924	0.000146912	0.00570204
189	ENSG00000281856	RP11-744A16.4	26.3154	40.7806	11.8502	0.290584	-1.78297	1.23594e-05	0.000855879
190	ENSG00000197665	AC007952.6	26.3154	40.7806	11.8502	0.290584	-1.78297	1.23594e-05	0.000855879
191	ENSG00000174807	CD248	108.558	167.978	49.1384	0.292529	-1.77335	4.79813e-05	0.00241807
192	ENSG00000102001	CACNA1F	79.8293	123.453	36.206	0.293279	-1.76965	0.00012218	0.0049296
193	ENSG00000080166	DCT	15.5789	24.0849	7.07293	0.293666	-1.76775	0.00037798	0.0116341
194	ENSG00000275793	RIMBP3	75.305	116.279	34.3308	0.295245	-1.76002	8.33306e-07	0.000102359
195	ENSG00000188629	ZNF177	11.9128	18.3827	5.4429	0.296089	-1.7559	0.00122312	0.0271814
196	ENSG00000235169	SMIM1	11.2624	17.3741	5.15073	0.29646	-1.75409	0.00257024	0.0469947
197	ENSG00000228705	LINC00659	14.6082	22.5285	6.68788	0.296863	-1.75213	0.000713167	0.0184176
198	ENSG00000068831	RASGRP2	2085.26	3215.86	954.67	0.296863	-1.75213	5.38124e-11	2.98312e-08
199	ENSG00000176222	ZNF404	81.4162	125.504	37.3284	0.297428	-1.74939	1.98117e-09	7.03281e-07
200	ENSG00000173597	SULT1B1	927.149	1425.13	429.171	0.301146	-1.73147	1.33748e-05	0.000912737
201	ENSG00000166126	AMN	34.1486	52.481	15.8162	0.30137	-1.73039	0.000136701	0.00540237
202	ENSG00000198520	C1orf228	617.023	948.142	285.905	0.301542	-1.72957	1.52718e-07	2.53287e-05
203	ENSG00000197558	SSPO	44.6389	68.5749	20.7028	0.301901	-1.72785	0.000873527	0.0213594
204	ENSG00000258643	BCL2L2-PABPN1	36.7093	56.3284	17.0902	0.303403	-1.72069	1.42812e-05	0.000965882
205	ENSG00000089847	ANKRD24	56.7024	86.9714	26.4333	0.303931	-1.71818	1.23082e-06	0.000137728
206	ENSG00000154102	C16orf74	46.6419	71.5295	21.7544	0.304132	-1.71723	2.62673e-07	4.1201e-05
207	ENSG00000133466	C1QTNF6	1125.88	1726.03	525.729	0.30459	-1.71506	1.52944e-12	1.40667e-09
208	ENSG00000278869	CITF22-49E9.3	26.4079	40.4712	12.3446	0.305021	-1.71302	3.37136e-05	0.00184119
209	ENSG00000255221	CARD17	24.9493	38.1944	11.7042	0.306437	-1.70634	2.37387e-05	0.00142531
210	ENSG00000197093	GAL3ST4	672.435	1028.5	316.375	0.30761	-1.70083	1.34444e-13	1.5113e-10
211	ENSG00000256742	RP13-941N14.1	37.5153	57.3362	17.6944	0.308608	-1.69615	2.35767e-06	0.000235
212	ENSG00000213889	PPM1N	63.3403	96.8055	29.8752	0.30861	-1.69614	1.37232e-07	2.3334e-05
213	ENSG00000179348	GATA2	11.4996	17.559	5.44023	0.309825	-1.69047	0.00267868	0.0484757
214	ENSG00000231588	SHQ1P1	16.1203	24.6087	7.6319	0.310131	-1.68905	0.000660812	0.0174554
215	ENSG00000169884	WNT10B	36.8908	56.239	17.5426	0.31193	-1.68071	0.000722299	0.0185705
216	ENSG00000101605	MYOM1	88.3649	134.681	42.049	0.312212	-1.6794	6.08048e-08	1.21814e-05
217	ENSG00000167914	GSDMA	74.3944	113.386	35.4023	0.312227	-1.67933	0.000754947	0.0192025
218	ENSG00000261572	RP11-384L8.1	13.0231	19.8283	6.21787	0.313585	-1.67307	0.00172625	0.0350483
219	ENSG00000074966	TXK	738.075	1123.72	352.43	0.313628	-1.67287	2.03219e-08	4.80928e-06
220	ENSG00000226711	FAM66C	83.5145	127.091	39.9384	0.314251	-1.67001	1.37035e-08	3.53219e-06
221	ENSG00000181790	ADGRB1	82.3677	125.208	39.5271	0.315691	-1.66341	1.21482e-08	3.19229e-06
222	ENSG00000186994	KANK3	27.0903	41.1674	13.0133	0.316107	-1.66152	0.000231145	0.00800854
223	ENSG00000272734	ADIRF-AS1	121.002	183.87	58.1326	0.31616	-1.66127	1.69762e-09	6.18914e-07
224	ENSG00000135678	CPM	271.032	411.769	130.296	0.316429	-1.66004	2.45285e-09	8.48394e-07
225	ENSG00000242092	HLA-DMB	30.7051	46.6377	14.7725	0.31675	-1.65858	4.18238e-05	0.00217669
226	ENSG00000164855	TMEM184A	33.87	51.4341	16.306	0.317027	-1.65732	1.2496e-05	0.000862946
227	ENSG00000225205	AC093818.1	121.466	184.38	58.5527	0.317565	-1.65488	1.42313e-09	5.28362e-07
228	ENSG00000125510	OPRL1	30.0396	45.5944	14.4848	0.317688	-1.65432	1.95831e-05	0.00124215
229	ENSG00000227495	AC109333.10	62.5884	94.979	30.1978	0.317942	-1.65316	7.30016e-08	1.39871e-05
230	ENSG00000173898	SPTBN2	15.5625	23.6121	7.51283	0.318177	-1.6521	0.000838311	0.0207618
231	ENSG00000242686	RP11-1191J2.2	22.1824	33.648	10.7168	0.318497	-1.65065	0.00150376	0.0317114
232	ENSG00000260693	AC026150.8	24.4513	37.0588	11.8439	0.319597	-1.64567	6.82824e-05	0.00312347
233	ENSG00000281960	AC026150.8	24.4513	37.0588	11.8439	0.319597	-1.64567	6.82824e-05	0.00312347
234	ENSG00000197880	MDS2	70.7572	107.192	34.3224	0.320196	-1.64297	0.00133849	0.0291238
235	ENSG00000272502	RP11-713M15.2	71.4071	108.174	34.6404	0.320229	-1.64282	6.92885e-08	1.34806e-05
236	ENSG00000281436	CYP2D8P	12.4226	18.8114	6.03371	0.320747	-1.64049	0.0025022	0.0461107
237	ENSG00000170485	NPAS2	88.2727	133.421	43.1245	0.323221	-1.62941	1.35884e-08	3.52496e-06
238	ENSG00000275481	RP11-474P2.6	19.7929	29.9096	9.67616	0.323513	-1.6281	0.000323964	0.0103148
239	ENSG00000228623	ZNF883	27.4435	41.466	13.4209	0.32366	-1.62745	3.94589e-05	0.00208463
240	ENSG00000271105	SCML2P2	13.5086	20.409	6.60817	0.323787	-1.62688	0.00217659	0.041361
241	ENSG00000272638	GS1-114I9.1	25.006	37.7636	12.2483	0.324342	-1.62441	0.000140951	0.00553249
242	ENSG00000242361	HLA-DMA	86.4972	130.334	42.66	0.327312	-1.61126	0.000649451	0.0172609
243	ENSG00000205710	C17orf107	13.163	19.8284	6.49758	0.32769	-1.60959	0.00210409	0.0403929
244	ENSG00000233387	RP11-342D11.3	16.7203	25.1683	8.2723	0.328679	-1.60525	0.000913153	0.0221146
245	ENSG00000204323	SMIM5	33.4887	50.3909	16.5866	0.329159	-1.60314	1.85144e-05	0.00118363
246	ENSG00000110492	MDK	16.7633	25.203	8.32365	0.330264	-1.59831	0.000996764	0.0235889
247	ENSG00000247157	LINC01252	52.4787	78.8706	26.0867	0.330754	-1.59617	7.04349e-07	8.90737e-05
248	ENSG00000122543	OCM	28.9904	43.5269	14.4539	0.332067	-1.59045	4.72423e-05	0.00239435
249	ENSG00000127528	KLF2	303.192	454.949	151.434	0.33286	-1.58701	0.00267632	0.0484587
250	ENSG00000238039	AF011889.2	42.5398	63.8235	21.2561	0.333045	-1.58621	0.00113144	0.025781
251	ENSG00000114646	CSPG5	75.9887	113.99	37.9873	0.333251	-1.58532	1.11381e-07	1.97858e-05
252	ENSG00000272343	RP11-140I16.3	13.5298	20.289	6.77065	0.333711	-1.58333	0.00216508	0.0411802
253	ENSG00000182983	ZNF662	91.85	137.618	46.0818	0.334853	-1.5784	0.00205872	0.0397862
254	ENSG00000166432	ZMAT1	1807.21	2705.27	909.157	0.336069	-1.57317	2.93079e-12	2.37207e-09
255	ENSG00000261118	RP11-104N10.1	19.6808	29.4601	9.90149	0.336099	-1.57304	0.000478387	0.0138811
256	ENSG00000259030	FPGT-TNNI3K	45.9718	68.8017	23.1418	0.336355	-1.57194	3.41623e-06	0.0003142
257	ENSG00000137747	TMPRSS13	45.9728	68.7601	23.1856	0.337195	-1.56834	2.52945e-06	0.000248451
258	ENSG00000005379	TSPOAP1	532.311	796.003	268.62	0.337461	-1.56721	9.38743e-06	0.000690036
259	ENSG00000249846	LINC02021	44.9408	67.1169	22.7647	0.33918	-1.55988	5.07921e-06	0.0004212
260	ENSG00000244219	GS1-259H13.2	13.9712	20.8531	7.08934	0.339966	-1.55654	0.00218233	0.0414215
261	ENSG00000007264	MATK	169.649	253.164	86.1341	0.34023	-1.55542	0.00209487	0.0402924
262	ENSG00000101049	SGK2	14.676	21.8985	7.45354	0.340368	-1.55483	0.00254031	0.0465585
263	ENSG00000230415	LINC01786	19.3063	28.7953	9.81736	0.340936	-1.55243	0.000680144	0.0178169
264	ENSG00000224892	RPS4XP16	40.6149	60.5753	20.6545	0.340972	-1.55228	8.65445e-06	0.000649774
265	ENSG00000246223	LINC01550	399.025	594.808	203.242	0.341694	-1.54922	5.28723e-11	2.97172e-08
266	ENSG00000186088	GSAP	570.329	849.819	290.84	0.342237	-1.54693	0.000146095	0.00569025
267	ENSG00000244119	PDCL3P4	57.7309	85.9724	29.4894	0.34301	-1.54368	1.53961e-05	0.00101805
268	ENSG00000215475	SIAH3	239.483	356.252	122.714	0.344459	-1.53759	3.03632e-10	1.33558e-07
269	ENSG00000177301	KCNA2	30.8419	45.8785	15.8054	0.344506	-1.5374	8.47108e-05	0.00372617
270	ENSG00000124406	ATP8A1	3088.31	4593.7	1582.92	0.344586	-1.53707	7.26267e-12	5.34374e-09
271	ENSG00000145063	AC062028.1	19.3385	28.7589	9.91822	0.344875	-1.53585	0.000811353	0.0202553
272	ENSG00000275673	RP11-876N24.7	21.4771	31.9308	11.0234	0.345227	-1.53438	0.000461808	0.0136015
273	ENSG00000272668	RP11-190A12.8	31.6377	47.0287	16.2468	0.345465	-1.53339	0.00220548	0.041769
274	ENSG00000211701	TRGV1	14.8782	22.109	7.64745	0.345897	-1.53159	0.00180009	0.0360981
275	ENSG00000159640	ACE	201.089	298.739	103.44	0.346257	-1.53008	0.000202778	0.00731374
276	ENSG00000274292	RP11-347I19.7	413.979	614.209	213.748	0.348005	-1.52282	2.16657e-09	7.55834e-07
277	ENSG00000226423	AC093642.4	145.72	216.016	75.4246	0.349162	-1.51803	2.53965e-06	0.000248849
278	ENSG00000260807	RP11-161M6.2	286.49	424.434	148.545	0.349983	-1.51464	1.14719e-05	0.000803194
279	ENSG00000277301	RP5-1184F4.7	76.1736	112.781	39.566	0.350822	-1.51119	1.14102e-06	0.000130139
280	ENSG00000231859	AC007875.2	39.5138	58.4353	20.5923	0.352395	-1.50473	2.88369e-05	0.00166235
281	ENSG00000275765	RP11-54C4.3	24.3571	36.004	12.7101	0.353018	-1.50219	0.000261231	0.00877302
282	ENSG00000162913	C1orf145	53.7994	79.5144	28.0845	0.3532	-1.50144	2.93304e-06	0.000279281
283	ENSG00000266947	RP11-799D4.4	226.475	334.662	118.287	0.353451	-1.50042	1.91794e-09	6.8686e-07
284	ENSG00000220008	LINGO3	281.578	415.964	147.193	0.35386	-1.49875	5.87992e-10	2.42805e-07
285	ENSG00000226648	PLCG1-AS1	20.8503	30.7846	10.9159	0.354588	-1.49578	0.000512842	0.0145232
286	ENSG00000164512	ANKRD55	70.8502	104.434	37.2664	0.356842	-1.48664	9.22819e-05	0.00397283
287	ENSG00000253669	KB-1732A1.1	18.65	27.467	9.83288	0.357989	-1.48201	0.000704329	0.018271
288	ENSG00000176472	ZNF575	76.4584	112.513	40.4033	0.359098	-1.47755	4.74482e-07	6.41675e-05
289	ENSG00000223865	HLA-DPB1	207.912	305.863	109.961	0.359511	-1.47589	5.98218e-09	1.74163e-06
290	ENSG00000266086	RP11-159D12.5	25.6366	37.7053	13.5678	0.359838	-1.47458	0.00023167	0.00801301
291	ENSG00000272489	RP11-182L21.5	56.2493	82.6936	29.805	0.360427	-1.47222	2.73445e-06	0.000263471
292	ENSG00000149260	CAPN5	81.4194	119.689	43.1502	0.360521	-1.47185	2.68017e-07	4.12662e-05
293	ENSG00000273002	RP11-336K24.12	41.4566	60.9353	21.9778	0.360675	-1.47123	0.00135475	0.0293648
294	ENSG00000164251	F2RL1	260.792	383.317	138.268	0.360716	-1.47106	0.000213547	0.00758054
295	ENSG00000227222	DHX16	119.451	175.535	63.3683	0.361002	-1.46992	1.74215e-06	0.000185043
296	ENSG00000257151	PWAR6	174.646	256.577	92.7149	0.361354	-1.46852	1.09241e-08	2.88938e-06
297	ENSG00000177590	GIMAP3P	37.5861	55.2108	19.9614	0.361548	-1.46774	3.32731e-05	0.00182452
298	ENSG00000065361	ERBB3	46.9422	68.9472	24.9372	0.361685	-1.46719	2.0551e-05	0.00128739
299	ENSG00000203867	RBM20	26.1162	38.3579	13.8745	0.361711	-1.46709	0.000347813	0.0109111
300	ENSG00000263327	TAPT1-AS1	68.4484	100.525	36.3719	0.361819	-1.46666	1.20586e-06	0.000135553
301	ENSG00000263264	CTB-133G6.1	221.507	325.308	117.705	0.361827	-1.46663	3.01614e-09	1.02569e-06
302	ENSG00000273897	CH17-264B6.4	30.7823	45.1991	16.3655	0.362076	-1.46564	0.000134608	0.00535429
303	ENSG00000225614	ZNF469	121.981	179.028	64.934	0.362704	-1.46314	3.7048e-08	7.99376e-06
304	ENSG00000260231	JHDM1D-AS1	231.591	339.71	123.472	0.363462	-1.46012	3.67275e-09	1.17959e-06
305	ENSG00000213420	GPC2	567.058	831.628	302.488	0.36373	-1.45906	2.90083e-10	1.30434e-07
306	ENSG00000120318	ARAP3	174.458	255.85	93.0654	0.36375	-1.45898	0.00168437	0.0344257
307	ENSG00000136895	GARNL3	24.1885	35.4708	12.9061	0.363853	-1.45857	0.00026938	0.00898703
308	ENSG00000111863	ADTRP	746.066	1094.03	398.106	0.363891	-1.45842	1.87971e-10	9.05571e-08
309	ENSG00000239463	HLA-DMA	72.1817	105.838	38.525	0.363999	-1.458	0.00011474	0.00468073
310	ENSG00000243215	HLA-DMA	72.1817	105.838	38.525	0.363999	-1.458	0.00011474	0.00468073
311	ENSG00000243189	HLA-DMA	72.1817	105.838	38.525	0.363999	-1.458	0.00011474	0.00468073
312	ENSG00000242685	HLA-DMA	72.1817	105.838	38.525	0.363999	-1.458	0.00011474	0.00468073
313	ENSG00000243719	HLA-DMA	72.1817	105.838	38.525	0.363999	-1.458	0.00011474	0.00468073
314	ENSG00000204681	GABBR1	218.774	320.694	116.853	0.364376	-1.4565	0.000108956	0.0045316
315	ENSG00000228157	AC007952.5	136.12	199.504	72.7355	0.364581	-1.45569	0.000211487	0.00755179
316	ENSG00000231160	KLF3-AS1	119.586	175.224	63.9492	0.364957	-1.4542	7.43536e-08	1.40605e-05
317	ENSG00000140092	FBLN5	177.218	259.594	94.8419	0.365346	-1.45266	4.14336e-05	0.00216632
318	ENSG00000231419	LINC00689	53.6365	78.5437	28.7294	0.365775	-1.45097	5.99835e-06	0.000480676
319	ENSG00000012223	LTF	17.3438	25.3951	9.29243	0.365914	-1.45042	0.00174069	0.0352212
320	ENSG00000119514	GALNT12	263.58	385.714	141.445	0.36671	-1.44729	3.39219e-09	1.11545e-06
321	ENSG00000196220	SRGAP3	236.596	346.15	127.042	0.367015	-1.44609	0.000634956	0.0170067
322	ENSG00000239282	GATSL3	71.5546	104.649	38.4605	0.36752	-1.44411	1.2442e-06	0.000138706
323	ENSG00000254860	TMEM9B-AS1	67.2588	98.3254	36.1922	0.368086	-1.44188	2.60506e-06	0.000254028
324	ENSG00000263874	LINC00672	151.857	221.977	81.7368	0.368222	-1.44135	5.14487e-08	1.05153e-05
325	ENSG00000268049	CTD-2619J13.9	28.7193	41.9748	15.4639	0.368408	-1.44062	0.000213068	0.0075702
326	ENSG00000283284	CYP2D6	47.8427	69.8935	25.792	0.369018	-1.43824	1.06842e-05	0.000759877
327	ENSG00000140848	CPNE2	65.8732	96.2246	35.5217	0.369154	-1.4377	0.000538273	0.0150642
328	ENSG00000254910	RP11-326C3.7	180.736	263.812	97.6595	0.370185	-1.43368	2.06168e-08	4.85071e-06
329	ENSG00000124196	GTSF1L	22.3184	32.565	12.0719	0.370701	-1.43167	0.000613321	0.0166055
330	ENSG00000108932	SLC16A6	105.59	154.025	57.1555	0.371079	-1.4302	3.12605e-07	4.66808e-05
331	ENSG00000182871	COL18A1	1430.77	2086.75	774.796	0.371293	-1.42937	3.5149e-05	0.00190416
332	ENSG00000152256	PDK1	1472.31	2144.8	799.819	0.372911	-1.4231	3.33119e-10	1.44953e-07
333	ENSG00000144868	TMEM108	27.4959	40.0476	14.9442	0.373162	-1.42212	0.000741319	0.0189434
334	ENSG00000175707	KDF1	34.5991	50.3914	18.8067	0.373213	-1.42193	9.21645e-05	0.00397283
335	ENSG00000135643	KCNMB4	60.1988	87.6713	32.7263	0.373284	-1.42165	3.60913e-06	0.000328212
336	ENSG00000277406	CH17-385C13.2	61.6256	89.7137	33.5375	0.373829	-1.41955	5.2186e-06	0.00042924
337	ENSG00000232788	AC078883.3	43.6471	63.521	23.7732	0.374258	-1.4179	0.000350907	0.0109753
338	ENSG00000248015	AC005329.7	39.7154	57.7614	21.6694	0.375153	-1.41445	0.000215937	0.00761195
339	ENSG00000064201	TSPAN32	282.855	411.351	154.359	0.375248	-1.41408	0.000552152	0.0153254
340	ENSG00000160856	FCRL3	288.346	419.269	157.423	0.375471	-1.41323	0.000110043	0.00455341
341	ENSG00000121236	TRIM6	18.6096	27.0549	10.1644	0.375694	-1.41237	0.00250342	0.0461122
342	ENSG00000008516	MMP25	121.522	176.563	66.4806	0.376526	-1.40918	2.51358e-07	3.99611e-05
343	ENSG00000167676	PLIN4	40.9633	59.4794	22.4473	0.377397	-1.40585	6.2186e-05	0.00290259
344	ENSG00000242866	STRC	59.8229	86.8575	32.7883	0.377496	-1.40547	0.000394499	0.0120068
345	ENSG00000186056	MATN1-AS1	145.268	210.859	79.676	0.377863	-1.40406	8.45732e-08	1.5605e-05
346	ENSG00000231062	AC103563.9	22.0011	31.9157	12.0865	0.378699	-1.40088	0.00116807	0.0262753
347	ENSG00000226826	HLA-DPB1	217.752	315.858	119.646	0.378797	-1.4005	2.60464e-08	5.95505e-06
348	ENSG00000237710	HLA-DPB1	217.752	315.858	119.646	0.378797	-1.4005	2.60464e-08	5.95505e-06
349	ENSG00000164849	GPR146	40.972	59.3599	22.5841	0.380461	-1.39418	6.33924e-05	0.00294531
350	ENSG00000268204	CTD-3214H19.6	35.6701	51.6266	19.7135	0.381848	-1.38893	0.000451564	0.0133804
351	ENSG00000183386	FHL3	110.779	160.267	61.2909	0.38243	-1.38673	4.4056e-07	6.01664e-05
352	ENSG00000130584	ZBTB46	113.586	164.262	62.9105	0.382988	-1.38463	4.17431e-07	5.76539e-05
353	ENSG00000272606	RP11-554J4.1	31.8832	46.0911	17.6754	0.383488	-1.38275	0.000238745	0.00817388
354	ENSG00000197361	FBXL22	21.1971	30.6334	11.7608	0.383919	-1.38113	0.00147146	0.0312091
355	ENSG00000088899	LZTS3	410.811	593.497	228.125	0.384374	-1.37942	3.83526e-09	1.20314e-06
356	ENSG00000174837	ADGRE1	586.508	847.197	325.819	0.384585	-1.37863	1.48789e-05	0.000996889
357	ENSG00000164082	GRM2	20.7952	30.0336	11.5567	0.384793	-1.37785	0.00189136	0.0373304
358	ENSG00000204311	DFNB59	46.4811	67.1034	25.8587	0.385355	-1.37574	5.7136e-05	0.00272985
359	ENSG00000259856	RAB43P1	37.0881	53.5386	20.6376	0.385471	-1.37531	0.00233357	0.0436086
360	ENSG00000162931	TRIM17	40.8188	58.9013	22.7364	0.386008	-1.3733	0.00169164	0.0345222
361	ENSG00000254419	RP11-261P9.4	38.2431	55.1297	21.3565	0.387386	-1.36816	0.000130277	0.00521275
362	ENSG00000164398	ACSL6	492.53	709.973	275.087	0.387461	-1.36788	3.07606e-08	6.87745e-06
363	ENSG00000230445	LRRC37A6P	20.4694	29.4983	11.4404	0.387832	-1.3665	0.00251114	0.0461912
364	ENSG00000277781	MROH6	47.1192	67.8436	26.3947	0.389052	-1.36196	3.50256e-05	0.00190002
365	ENSG00000174788	PCP2	28.9214	41.63	16.2127	0.389449	-1.36049	0.00133931	0.0291238
366	ENSG00000139055	ERP27	102.767	147.871	57.6626	0.389954	-1.35863	8.40832e-07	0.00010249
367	ENSG00000198794	SCAMP5	34.7521	49.9735	19.5306	0.39082	-1.35542	0.000223455	0.00778879
368	ENSG00000262292	RP11-160E2.11	46.7291	67.1722	26.2859	0.391321	-1.35358	9.52354e-05	0.00407829
369	ENSG00000152926	ZNF117	420.395	604.216	236.574	0.39154	-1.35277	1.98337e-08	4.72135e-06
370	ENSG00000180938	ZNF572	54.5349	78.3462	30.7236	0.392152	-1.35052	2.45781e-05	0.00145626
371	ENSG00000166359	WDR88	40.4673	58.119	22.8156	0.392567	-1.34899	6.60105e-05	0.0030333
372	ENSG00000242607	RPS3AP34	23.1746	33.2719	13.0773	0.393044	-1.34724	0.00159725	0.0330966
373	ENSG00000116032	GRIN3B	62.9196	90.2954	35.5438	0.393639	-1.34505	1.56861e-05	0.00102882
374	ENSG00000145700	ANKRD31	41.5933	59.6877	23.4989	0.393697	-1.34484	0.000122343	0.00493125
375	ENSG00000071575	TRIB2	2844.41	4081.32	1607.51	0.393869	-1.34421	1.42001e-06	0.000154892
376	ENSG00000228013	RP11-350G8.5	30.0846	43.1616	17.0075	0.394043	-1.34357	0.000557942	0.0154518
377	ENSG00000174292	TNK1	155.345	222.794	87.8954	0.394514	-1.34185	2.29517e-07	3.70043e-05
378	ENSG00000167701	GPT	76.0814	109.084	43.0788	0.394914	-1.34039	5.15175e-06	0.000424605
379	ENSG00000251432	RP11-420A23.1	35.1373	50.3779	19.8968	0.394952	-1.34025	0.000184125	0.00676088
380	ENSG00000206395	DDAH2	24.2581	34.7589	13.7572	0.395788	-1.3372	0.00119373	0.026719
381	ENSG00000226634	DDAH2	24.2581	34.7589	13.7572	0.395788	-1.3372	0.00119373	0.026719
382	ENSG00000163013	FBXO41	865.564	1240.16	490.972	0.395896	-1.33681	3.65398e-09	1.17959e-06
383	ENSG00000282077	PATL2	39.8133	57.0111	22.6155	0.396686	-1.33393	0.000175269	0.00650554
384	ENSG00000035115	SH3YL1	908.918	1301.27	516.566	0.396971	-1.3329	3.6841e-08	7.99376e-06
385	ENSG00000225791	TRAM2-AS1	40.4678	57.9329	23.0028	0.39706	-1.33257	0.00013316	0.0053143
386	ENSG00000154127	UBASH3B	600.043	859.006	341.081	0.397064	-1.33255	2.44077e-05	0.00145392
387	ENSG00000225032	RP11-228B15.4	195.611	279.749	111.473	0.398477	-1.32743	1.37986e-07	2.33641e-05
388	ENSG00000112655	PTK7	66.1365	94.5496	37.7234	0.398981	-1.32561	8.91768e-06	0.000663721
389	ENSG00000154328	NEIL2	265.185	378.978	151.392	0.399476	-1.32382	4.60669e-08	9.60946e-06
390	ENSG00000270557	RP11-546J1.1	21.4196	30.6089	12.2303	0.399567	-1.32349	0.00245442	0.0454495
391	ENSG00000259577	CERNA1	43.1036	61.57	24.6372	0.400149	-1.32139	0.000164748	0.00623318
392	ENSG00000276429	PLCH2	266.728	380.905	152.551	0.400497	-1.32014	0.000332924	0.0105503
393	ENSG00000221946	FXYD7	338.226	482.998	193.454	0.400527	-1.32003	1.16023e-05	0.00080952
394	ENSG00000262001	DLGAP1-AS2	160.299	228.901	91.6967	0.400595	-1.31978	0.000350742	0.0109753
395	ENSG00000149527	PLCH2	333.625	476.26	190.989	0.401019	-1.31826	0.000759055	0.0192586
396	ENSG00000196155	PLEKHG4	780.45	1113.58	447.316	0.40169	-1.31585	9.99665e-09	2.73341e-06
397	ENSG00000281244	ADAMTS13	48.1634	68.7111	27.6158	0.401912	-1.31505	4.71179e-05	0.00239243
398	ENSG00000230148	HOXB-AS1	69.709	99.4458	39.9723	0.40195	-1.31491	1.14372e-05	0.000802147
399	ENSG00000246090	RP11-696N14.1	65.171	92.9612	37.3809	0.402113	-1.31433	0.000115586	0.00471052
400	ENSG00000204839	MROH6	49.5311	70.6007	28.4616	0.403134	-1.31067	5.40834e-05	0.00262743
401	ENSG00000147434	CHRNA6	306.127	436.222	176.033	0.40354	-1.30922	0.000822142	0.0204489
402	ENSG00000231584	FAHD2CP	87.842	125.122	50.5624	0.404106	-1.30719	3.41586e-06	0.0003142
403	ENSG00000254231	CTD-2284J15.1	65.166	92.8142	37.5178	0.404225	-1.30677	0.000630066	0.0169082
404	ENSG00000235532	LINC00402	260.244	370.643	149.844	0.404281	-1.30657	8.87662e-06	0.000662766
405	ENSG00000203896	LIME1	850.27	1210.94	489.596	0.404309	-1.30647	7.707e-09	2.19639e-06
406	ENSG00000169129	AFAP1L2	86.3325	122.948	49.717	0.404374	-1.30624	4.25046e-06	0.00036988
407	ENSG00000144476	ACKR3	71.2835	101.516	41.0508	0.404377	-1.30623	1.53825e-05	0.00101805
408	ENSG00000160323	ADAMTS13	47.9344	68.253	27.6158	0.404609	-1.3054	5.41519e-05	0.0026276
409	ENSG00000196557	CACNA1H	150.792	214.71	86.874	0.40461	-1.30539	2.99145e-07	4.5003e-05
410	ENSG00000146021	KLHL3	365.669	520.657	210.682	0.404646	-1.30527	5.02802e-07	6.71022e-05
411	ENSG00000204634	TBC1D8	129.594	184.479	74.7102	0.40498	-1.30408	3.58046e-05	0.00192678
412	ENSG00000149150	SLC43A1	241.914	344.251	139.577	0.405451	-1.3024	1.30669e-07	2.24064e-05
413	ENSG00000227508	LINC01624	28.2117	40.1452	16.2782	0.405483	-1.30229	0.00205036	0.0397004
414	ENSG00000166341	DCHS1	173.089	246.168	100.009	0.406264	-1.29951	0.000211109	0.00755179
415	ENSG00000275342	PRAG1	799.97	1137.71	462.227	0.406277	-1.29946	1.54035e-08	3.84784e-06
416	ENSG00000247796	CTD-2366F13.1	63.4374	90.2117	36.6631	0.406412	-1.29899	2.4576e-05	0.00145626
417	ENSG00000267750	RUNDC3A-AS1	64.0765	91.1157	37.0374	0.406488	-1.29872	1.81662e-05	0.0011669
418	ENSG00000231443	AC024937.6	26.7843	38.0722	15.4965	0.407031	-1.29679	0.000944545	0.0226311
419	ENSG00000105088	OLFM2	292.431	415.668	169.193	0.407039	-1.29676	5.97574e-08	1.20913e-05
420	ENSG00000275873	LMNTD2	168.712	239.678	97.7471	0.407827	-1.29397	2.68545e-07	4.12662e-05
421	ENSG00000233586	RP11-763B22.3	64.6449	91.8241	37.4656	0.408015	-1.29331	4.86695e-05	0.00244362
422	ENSG00000257135	RP11-320M2.1	30.6343	43.4847	17.7838	0.408966	-1.28995	0.000861331	0.0211764
423	ENSG00000215374	FAM66B	49.0775	69.6413	28.5138	0.409438	-1.28828	9.28499e-05	0.00398457
424	ENSG00000141576	RNF157	554.794	786.879	322.708	0.410112	-1.28591	2.93681e-05	0.00168338
425	ENSG00000054277	OPN3	159.41	226.032	92.7885	0.41051	-1.28451	1.07451e-06	0.000125312
426	ENSG00000247121	CTD-2260A17.2	53.8431	76.3155	31.3707	0.411066	-1.28256	5.61138e-05	0.00269814
427	ENSG00000169918	OTUD7A	239.876	339.971	139.781	0.411155	-1.28225	0.000706873	0.0183135
428	ENSG00000267194	RP1-193H18.2	72.9062	103.305	42.5073	0.411473	-1.28113	1.67991e-05	0.00109122
429	ENSG00000144218	AFF3	129.475	183.403	75.5467	0.411915	-1.27958	2.53625e-05	0.00149616
430	ENSG00000089012	SIRPG	802.328	1136.01	468.65	0.412542	-1.27739	1.0091e-08	2.74068e-06
431	ENSG00000106991	ENG	477.834	676.213	279.455	0.413265	-1.27486	0.000571105	0.0157114
432	ENSG00000225783	MIAT	14513.6	20537.6	8489.69	0.413373	-1.27448	0.00172806	0.0350532
433	ENSG00000261188	CTA-445C9.14	44.9472	63.5839	26.3106	0.413794	-1.27302	0.000172232	0.00642387
434	ENSG00000196793	ZNF239	61.5057	86.9968	36.0146	0.413976	-1.27238	5.27073e-05	0.00258323
435	ENSG00000277999	RP11-426C22.8	22.0905	31.2385	12.9424	0.41431	-1.27122	0.00249169	0.0459798
436	ENSG00000262155	LINC02175	36.5671	51.6928	21.4414	0.414785	-1.26956	0.00115418	0.0261226
437	ENSG00000132932	ATP8A2	134.418	189.901	78.9345	0.415662	-1.26652	1.13421e-06	0.000130026
438	ENSG00000160781	PAQR6	44.4253	62.7591	26.0916	0.415742	-1.26624	0.000153734	0.00589696
439	ENSG00000111879	FAM184A	469.772	663.479	276.065	0.416088	-1.26504	5.06081e-05	0.00250981
440	ENSG00000152433	ZNF547	45.5608	64.3412	26.7803	0.416223	-1.26457	0.000135651	0.00538188
441	ENSG00000126759	CFP	199.914	282.17	117.658	0.416975	-1.26197	3.4904e-07	5.00885e-05
442	ENSG00000106624	AEBP1	106.742	150.531	62.9529	0.418207	-1.25771	3.53805e-06	0.000323201
443	ENSG00000258422	RP11-486O13.2	36.5522	51.5467	21.5578	0.418219	-1.25767	0.000268747	0.00898072
444	ENSG00000172345	STARD5	787.294	1109.95	464.636	0.418609	-1.25633	3.14675e-08	6.9208e-06
445	ENSG00000108984	MAP2K6	154.49	217.714	91.2666	0.419204	-1.25427	9.26433e-07	0.000110267
446	ENSG00000249626	RP11-496H1.1	99.2579	139.841	58.6744	0.419578	-1.25299	4.30389e-06	0.000372158
447	ENSG00000228839	PIK3IP1-AS1	38.3906	54.082	22.6992	0.419719	-1.25251	0.000239132	0.00818021
448	ENSG00000232926	AC000078.5	24.0253	33.8432	14.2073	0.419799	-1.25223	0.00266911	0.0483715
449	ENSG00000256576	RP13-977J11.2	265.877	374.471	157.283	0.420013	-1.25149	2.07443e-07	3.35792e-05
450	ENSG00000154134	ROBO3	238.845	336.309	141.381	0.42039	-1.2502	2.52915e-07	3.99803e-05
451	ENSG00000234409	CCDC188	28.8582	40.6239	17.0924	0.420747	-1.24897	0.00141283	0.0303312
452	ENSG00000276724	RP11-1000B6.7	62.4864	87.9583	37.0144	0.420818	-1.24873	5.00314e-05	0.00248731
453	ENSG00000179397	C1orf101	26.0173	36.6212	15.4133	0.420886	-1.2485	0.00154932	0.0324081
454	ENSG00000269890	RP5-1139B12.2	47.6355	66.9799	28.2911	0.422382	-1.24338	0.000201629	0.0072918
455	ENSG00000212694	LINC01089	1523.7	2141.93	905.479	0.42274	-1.24216	3.11477e-08	6.88789e-06
456	ENSG00000189419	SPATA41	24.7568	34.776	14.7377	0.423789	-1.23858	0.00238032	0.0443079
457	ENSG00000155158	TTC39B	1343.44	1887.11	799.777	0.42381	-1.23851	2.6319e-05	0.00154136
458	ENSG00000231608	TNXB	22.9879	32.2872	13.6887	0.423966	-1.23798	0.00245002	0.0453972
459	ENSG00000181804	SLC9A9	289.727	406.873	172.581	0.424163	-1.23731	4.67999e-06	0.000398716
460	ENSG00000154027	AK5	69.1667	97.1187	41.2148	0.424375	-1.23659	0.000189227	0.00691746
461	ENSG00000196411	EPHB4	143.44	201.4	85.4796	0.424428	-1.23641	2.84066e-05	0.00164222
462	ENSG00000264112	RP11-159D12.2	406.883	571.025	242.74	0.425096	-1.23414	3.69532e-07	5.22874e-05
463	ENSG00000205464	ATP6AP1L	87.0727	121.983	52.1621	0.427617	-1.22561	2.32685e-05	0.00140332
464	ENSG00000172005	MAL	1129.26	1581.18	677.344	0.42838	-1.22304	4.25175e-08	9.05578e-06
465	ENSG00000267508	ZNF285	71.2904	99.8162	42.7646	0.428433	-1.22286	0.000173582	0.00646826
466	ENSG00000268027	AC006129.2	200.515	280.745	120.285	0.428449	-1.2228	1.4306e-05	0.000965882
467	ENSG00000262655	SPON1	887.99	1242.88	533.103	0.428927	-1.2212	3.41748e-08	7.4756e-06
468	ENSG00000111012	CYP27B1	60.9305	85.2408	36.6201	0.429608	-1.21891	6.60358e-05	0.0030333
469	ENSG00000165795	NDRG2	237.017	331.377	142.657	0.430499	-1.21592	0.000109483	0.00453951
470	ENSG00000198417	MT1F	73.0711	102.142	44.0003	0.430776	-1.21499	3.21889e-05	0.00178931
471	ENSG00000226091	LINC00937	188.229	263.036	113.423	0.431208	-1.21354	1.89041e-06	0.000196157
472	ENSG00000172830	SSH3	277.02	387.098	166.942	0.431266	-1.21335	3.80754e-07	5.35012e-05
473	ENSG00000131634	TMEM204	930.71	1300.09	561.336	0.431768	-1.21167	8.92822e-08	1.63487e-05
474	ENSG00000221843	C2orf16	56.198	78.5013	33.8947	0.431772	-1.21166	0.000145149	0.00567524
475	ENSG00000272144	CTD-2035E11.5	33.753	47.0901	20.4159	0.43355	-1.20573	0.000872023	0.0213356
476	ENSG00000230487	PSMG3-AS1	223.305	311.512	135.099	0.433686	-1.20528	6.69207e-07	8.57008e-05
477	ENSG00000110002	VWA5A	469.961	655.524	284.398	0.433849	-1.20474	1.50083e-07	2.50973e-05
478	ENSG00000263394	RP11-160E2.19	44.6366	62.2491	27.0241	0.434129	-1.2038	0.00106445	0.0246431
479	ENSG00000244560	RP4-800G7.2	290.271	404.597	175.945	0.434865	-1.20136	5.53986e-07	7.25525e-05
480	ENSG00000125520	SLC2A4RG	711.642	991.921	431.363	0.434877	-1.20132	1.17214e-07	2.03579e-05
481	ENSG00000240219	RP11-430C7.5	118.827	165.609	72.0458	0.435036	-1.20079	9.08135e-06	0.00067313
482	ENSG00000205930	C21orf62-AS1	35.6385	49.6662	21.6108	0.435121	-1.20051	0.000825657	0.020486
483	ENSG00000178038	ALS2CL	382.045	532.325	231.764	0.43538	-1.19965	2.66482e-07	4.12662e-05
484	ENSG00000162461	SLC25A34	62.4879	87.0252	37.9505	0.436086	-1.19732	0.000110763	0.00457382
485	ENSG00000179583	CIITA	770.905	1073.44	468.369	0.436324	-1.19653	2.50535e-07	3.99611e-05
486	ENSG00000266405	CBX3P2	55.022	76.6003	33.4438	0.436601	-1.19561	0.000175202	0.00650554
487	ENSG00000239636	RP4-728D4.2	46.2228	64.3373	28.1084	0.436891	-1.19465	0.000386602	0.0118523
488	ENSG00000091409	ITGA6	1967.5	2736.02	1198.98	0.43822	-1.19027	1.0824e-07	1.93817e-05
489	ENSG00000176533	GNG7	149.168	207.394	90.9415	0.438497	-1.18936	4.70751e-05	0.00239243
490	ENSG00000198771	RCSD1	1741.37	2419.07	1063.67	0.4397	-1.18541	1.33614e-07	2.28147e-05
491	ENSG00000270011	ZNF559-ZNF177	29.2763	40.6679	17.8848	0.439778	-1.18515	0.00214254	0.0409369
492	ENSG00000234028	AC062029.1	56.252	78.0596	34.4444	0.441258	-1.1803	0.000168426	0.00632858
493	ENSG00000131686	CA6	90.1291	125.022	55.2358	0.441807	-1.17851	0.00109491	0.0252472
494	ENSG00000130595	TNNT3	78.2002	108.355	48.0456	0.443409	-1.17329	0.000402515	0.0122106
495	ENSG00000234882	EIF3EP1	54.8216	75.9439	33.6993	0.443739	-1.17222	0.000451655	0.0133804
496	ENSG00000262227	RP5-1050D4.5	28.2597	39.1263	17.393	0.444536	-1.16963	0.00231686	0.0433867
497	ENSG00000262587	RP11-266L9.4	50.6597	70.1323	31.187	0.444688	-1.16913	0.000284581	0.00934016
498	ENSG00000261971	MMP25-AS1	798.366	1105.14	491.595	0.444827	-1.16868	2.87281e-07	4.33794e-05
499	ENSG00000144115	THNSL2	34.8089	48.1689	21.4489	0.445284	-1.1672	0.00193205	0.0379914
500	ENSG00000281887	GIMAP1-GIMAP5	794.427	1099.33	489.52	0.445288	-1.16719	7.49508e-05	0.00337176
501	ENSG00000283781	TNK1	150.603	208.377	92.8287	0.445485	-1.16655	3.96837e-06	0.000350643
502	ENSG00000282005	RP11-496I9.1	113.381	156.797	69.9654	0.446216	-1.16419	0.000533201	0.014974
503	ENSG00000164877	MICALL2	63.5416	87.8634	39.2198	0.446373	-1.16368	0.00235163	0.0438828
504	ENSG00000120896	SORBS3	368.397	509.326	227.469	0.446607	-1.16292	7.14011e-07	8.97348e-05
505	ENSG00000100346	CACNA1I	740.007	1022.88	457.138	0.446913	-1.16193	0.00164071	0.0338238
506	ENSG00000153790	C7orf31	135.62	187.354	83.8866	0.447744	-1.15925	1.08994e-05	0.000773342
507	ENSG00000165923	AGBL2	99.7226	137.67	61.7753	0.44872	-1.15611	2.44668e-05	0.00145392
508	ENSG00000169683	LRRC45	269.302	371.727	166.877	0.448924	-1.15546	2.05873e-06	0.000209512
509	ENSG00000146285	SCML4	1503.68	2075.52	931.841	0.448967	-1.15532	2.64802e-07	4.12154e-05
510	ENSG00000105520	PLPPR2	162.98	224.954	101.005	0.449004	-1.1552	0.00021415	0.00758862
511	ENSG00000279529	CTD-3222D19.8	51.0244	70.421	31.6278	0.449124	-1.15481	0.000544612	0.0151996
512	ENSG00000178222	RNF212	67.0155	92.4741	41.5568	0.449389	-1.15396	9.15223e-05	0.00396544
513	ENSG00000258704	SRP54-AS1	56.6004	78.0611	35.1398	0.450158	-1.1515	0.000211934	0.00755644
514	ENSG00000184343	SRPK3	65.943	90.9029	40.9831	0.450845	-1.1493	0.000209933	0.00753822
515	ENSG00000185386	MAPK11	578.183	797.022	359.343	0.450857	-1.14926	1.03034e-06	0.000120508
516	ENSG00000281556	AC006129.2	211.36	291.305	131.415	0.451125	-1.1484	0.000377889	0.0116341
517	ENSG00000105514	RAB3D	110.295	151.917	68.6721	0.452037	-1.14549	1.97189e-05	0.00124685
518	ENSG00000136026	CKAP4	197.19	271.412	122.968	0.453068	-1.1422	0.000235968	0.00810985
519	ENSG00000273151	RP11-449P15.2	195.767	269.354	122.179	0.453601	-1.1405	5.42451e-06	0.000439038
520	ENSG00000277701	RP11-734K23.9	419.194	576.644	261.744	0.453909	-1.13952	0.000136892	0.00540462
521	ENSG00000016391	CHDH	38.2518	52.6019	23.9016	0.454387	-1.13801	0.00101729	0.0239209
522	ENSG00000137103	TMEM8B	195.38	268.544	122.215	0.455102	-1.13574	5.14312e-06	0.000424605
523	ENSG00000261644	RP11-327F22.1	115.844	159.166	72.5212	0.455632	-1.13406	0.00134522	0.0291895
524	ENSG00000185267	CDNF	37.8689	52.0145	23.7234	0.456091	-1.1326	0.00125301	0.0276632
525	ENSG00000282164	PEG13	64.8349	89.0501	40.6198	0.456146	-1.13243	0.000164809	0.00623318
526	ENSG00000237753	AC079922.3	133.096	182.756	83.436	0.456544	-1.13117	1.73588e-05	0.00112217
527	ENSG00000235217	TSPY26P	107.78	147.931	67.629	0.457166	-1.12921	2.2352e-05	0.00136431
528	ENSG00000262319	CTC-457L16.2	655.605	899.635	411.575	0.457492	-1.12818	5.72002e-07	7.44302e-05
529	ENSG00000121310	ECHDC2	1674.43	2296.65	1052.2	0.458144	-1.12613	3.66421e-07	5.20293e-05
530	ENSG00000230982	DSTNP1	145.129	199.024	91.2332	0.458402	-1.12532	1.11194e-05	0.000782571
531	ENSG00000075399	VPS9D1	362.165	496.618	227.713	0.458528	-1.12492	1.93149e-06	0.000199907
532	ENSG00000188322	SBK1	294.761	404.09	185.433	0.458889	-1.12378	3.05307e-06	0.000287329
533	ENSG00000091592	NLRP1	6928.76	9497.55	4359.98	0.459064	-1.12323	2.51806e-07	3.99611e-05
534	ENSG00000155093	PTPRN2	154.838	212.22	97.4571	0.459228	-1.12272	0.00150595	0.0317245
535	ENSG00000272849	RP11-347I19.8	237.339	325.16	149.517	0.459826	-1.12084	3.03345e-05	0.00172336
536	ENSG00000185482	STAC3	48.0727	65.8311	30.3143	0.460486	-1.11877	0.000671461	0.0176561
537	ENSG00000273148	RP5-1068E13.7	116.646	159.723	73.57	0.46061	-1.11838	3.00449e-05	0.00171007
538	ENSG00000118156	ZNF541	35.5645	48.6901	22.4389	0.460852	-1.11762	0.00177827	0.0358204
539	ENSG00000167261	DPEP2	771.613	1056.32	486.906	0.460946	-1.11733	6.57816e-07	8.45095e-05
540	ENSG00000163827	LRRC2	105.153	143.919	66.3866	0.461279	-1.11629	4.17245e-05	0.00217591
541	ENSG00000250654	RP11-834C11.7	32.2029	44.0647	20.3412	0.46162	-1.11522	0.0023341	0.0436086
542	ENSG00000035664	DAPK2	203.274	278.06	128.488	0.462087	-1.11376	6.21513e-05	0.00290259
543	ENSG00000141337	ARSG	274.709	375.536	173.882	0.463023	-1.11084	4.70293e-06	0.000399828
544	ENSG00000177732	SOX12	208.769	285.263	132.274	0.463692	-1.10876	1.6475e-05	0.00107361
545	ENSG00000180902	D2HGDH	1352.51	1847.27	857.764	0.464342	-1.10674	3.09482e-05	0.00174188
546	ENSG00000143845	ETNK2	46.4889	63.4659	29.5119	0.465003	-1.10469	0.000618947	0.0167207
547	ENSG00000255495	AC145124.2	58.3297	79.6219	37.0376	0.465169	-1.10417	0.000322138	0.010281
548	ENSG00000050555	LAMC3	49.0476	66.9441	31.1511	0.465331	-1.10367	0.00176507	0.0356077
549	ENSG00000110057	UNC93B1	459.764	627.326	292.202	0.46579	-1.10225	4.59916e-05	0.00235593
550	ENSG00000174945	AMZ1	42.9885	58.6435	27.3334	0.466095	-1.10131	0.00120091	0.0268499
551	ENSG00000215012	C22orf29	914.49	1246.65	582.328	0.467114	-1.09815	9.49052e-07	0.000112011
552	ENSG00000164867	NOS3	83.2752	113.517	53.0329	0.467178	-1.09796	9.58135e-05	0.00409871
553	ENSG00000227627	RP1-101K10.6	36.5792	49.814	23.3445	0.468633	-1.09347	0.00185863	0.0369613
554	ENSG00000112242	E2F3	1007.39	1371.26	643.532	0.469301	-1.09142	2.28662e-06	0.000229047
555	ENSG00000262468	LINC01569	91.6244	124.697	58.5515	0.46955	-1.09065	9.78074e-05	0.00416201
556	ENSG00000146376	ARHGAP18	225.678	307.051	144.306	0.469973	-1.08935	1.56522e-05	0.00102827
557	ENSG00000246308	RP11-685M7.3	38.127	51.8565	24.3974	0.470479	-1.0878	0.00204901	0.0396933
558	ENSG00000071242	RPS6KA2	608.648	827.777	389.518	0.470559	-1.08755	1.99709e-06	0.000206017
559	ENSG00000011028	MRC2	432.149	587.648	276.65	0.470775	-1.08689	5.27037e-06	0.000431348
560	ENSG00000139679	LPAR6	1816.07	2469.38	1162.75	0.470867	-1.08661	8.85672e-07	0.000106671
561	ENSG00000223704	LINC01422	121.56	165.184	77.9366	0.471817	-1.0837	0.000518861	0.0146527
562	ENSG00000275395	FCGBP	165.98	225.403	106.557	0.47274	-1.08088	0.00111095	0.0254932
563	ENSG00000224536	RP11-134G8.7	54.5199	74.0101	35.0296	0.473309	-1.07915	0.000506721	0.0144003
564	ENSG00000181392	SYNE4	48.6018	65.9749	31.2286	0.473342	-1.07905	0.000823796	0.0204684
565	ENSG00000275367	RP11-266K4.14	169.073	229.356	108.79	0.474328	-1.07604	2.26341e-05	0.00137945
566	ENSG00000261556	SMG1P7	261.927	355.028	168.825	0.475527	-1.0724	8.8127e-06	0.000660431
567	ENSG00000273308	RP11-496H1.2	44.7201	60.6153	28.8249	0.475537	-1.07237	0.00170273	0.0346784
568	ENSG00000213366	GSTM2	662.447	897.786	427.108	0.475735	-1.07177	2.06572e-06	0.000209512
569	ENSG00000147394	ZNF185	80.2652	108.78	51.7504	0.475735	-1.07177	0.00153402	0.0321652
570	ENSG00000139531	SUOX	316.846	429.238	204.455	0.476321	-1.06999	6.42563e-06	0.000506886
571	ENSG00000132879	FBXO44	873.015	1182.43	563.603	0.476649	-1.069	1.54349e-06	0.000167011
572	ENSG00000049769	PPP1R3F	258.339	349.777	166.902	0.477167	-1.06743	1.26813e-05	0.00087277
573	ENSG00000142765	SYTL1	1326	1795.01	856.999	0.477435	-1.06662	1.49131e-06	0.000161797
574	ENSG00000203497	PDCD4-AS1	179.633	243.144	116.122	0.477584	-1.06617	1.93919e-05	0.00123195
575	ENSG00000185513	L3MBTL1	352.822	477.388	228.255	0.478135	-1.06451	5.82761e-06	0.00046792
576	ENSG00000260563	RP13-516M14.1	109.575	148.261	70.8895	0.478141	-1.06449	6.05697e-05	0.00285016
577	ENSG00000132832	LINC01260	89.3095	120.771	57.8477	0.478986	-1.06194	0.000175387	0.00650554
578	ENSG00000170382	LRRN2	237.606	321.247	153.965	0.479272	-1.06108	0.000308673	0.00994537
579	ENSG00000236144	TMEM147-AS1	460.956	623.173	298.739	0.479383	-1.06075	4.86113e-06	0.000408981
580	ENSG00000269086	CTC-523E23.5	109.525	148.06	70.9896	0.479466	-1.0605	8.29663e-05	0.00366938
581	ENSG00000181444	ZNF467	44.531	60.1919	28.8701	0.479634	-1.05999	0.00155668	0.0325224
582	ENSG00000166669	ATF7IP2	742.39	1003.39	481.386	0.479757	-1.05962	3.32846e-06	0.000308936
583	ENSG00000163513	TGFBR2	4229.47	5713.17	2745.78	0.480605	-1.05708	2.06245e-06	0.000209512
584	ENSG00000168961	LGALS9	953.305	1287.64	618.971	0.480702	-1.05679	0.00136989	0.0296137
585	ENSG00000234420	ZNF37BP	1626.35	2196.25	1056.46	0.481031	-1.0558	2.40309e-06	0.00023777
586	ENSG00000105519	CAPS	799.673	1079.48	519.865	0.481587	-1.05413	3.37183e-06	0.000311532
587	ENSG00000196388	INCA1	101.086	136.412	65.7594	0.482065	-1.0527	0.000140707	0.0055283
588	ENSG00000273230	RP11-1246C19.1	48.3103	65.1839	31.4366	0.482276	-1.05207	0.000961308	0.0229106
589	ENSG00000238121	LINC00426	372.044	501.774	242.313	0.482912	-1.05017	6.73705e-06	0.000525309
590	ENSG00000265399	RP13-270P17.2	37.4041	50.4444	24.3637	0.482981	-1.04996	0.00252802	0.0463964
591	ENSG00000100599	RIN3	851.519	1148.32	554.715	0.483066	-1.04971	2.3308e-06	0.000232896
592	ENSG00000179627	ZBTB42	132.156	178.19	86.1215	0.483313	-1.04897	7.16891e-05	0.00324873
593	ENSG00000269220	LINC00528	131.246	176.877	85.6145	0.484034	-1.04682	6.05654e-05	0.00285016
594	ENSG00000270344	POC1B-AS1	88.7858	119.612	57.9596	0.484564	-1.04524	0.000239892	0.00819929
595	ENSG00000267454	ZNF582-AS1	73.9892	99.6528	48.3256	0.48494	-1.04412	0.000377241	0.0116341
596	ENSG00000101104	PABPC1L	878.139	1182.41	573.869	0.485339	-1.04294	4.74975e-06	0.000402962
597	ENSG00000187017	ESPN	202.68	272.871	132.488	0.485533	-1.04236	2.74101e-05	0.00159832
598	ENSG00000233184	RP11-421L21.3	387.538	521.715	253.361	0.485632	-1.04206	6.50252e-06	0.000510707
599	ENSG00000163596	ICA1L	103.035	138.591	67.4784	0.486888	-1.03834	0.000191903	0.00699257
600	ENSG00000117318	ID3	120.848	162.544	79.1527	0.486963	-1.03812	0.00199501	0.0387772
601	ENSG00000259658	RP11-89K11.1	103.313	138.891	67.7345	0.487682	-1.03599	0.000132492	0.00529287
602	ENSG00000129467	ADCY4	53.5535	71.9727	35.1343	0.488161	-1.03457	0.00118424	0.0265801
603	ENSG00000271780	RP11-1017G21.5	44.0364	59.1757	28.8972	0.488329	-1.03408	0.00176043	0.0355671
604	ENSG00000267121	CTD-2020K17.1	1571.29	2111.09	1031.5	0.488613	-1.03324	1.23725e-05	0.000855879
605	ENSG00000132793	LPIN3	47.8134	64.2338	31.393	0.48873	-1.03289	0.00147013	0.0312075
606	ENSG00000205784	ARRDC5	87.6566	117.707	57.6057	0.489398	-1.03092	0.00192771	0.0379428
607	ENSG00000189152	GRAPL	342.318	459.401	225.235	0.490279	-1.02832	0.00140133	0.0301081
608	ENSG00000181652	ATG9B	147.784	198.314	97.2534	0.490401	-1.02797	0.000357194	0.0111449
609	ENSG00000073060	SCARB1	177.153	237.723	116.584	0.490418	-1.02792	0.000672542	0.017673
610	ENSG00000170293	CMTM8	180.885	242.711	119.06	0.490543	-1.02755	5.58538e-05	0.00269725
611	ENSG00000250565	ATP6V1E2	170.482	228.719	112.245	0.490755	-1.02693	0.00051439	0.0145569
612	ENSG00000231105	RP5-1071N3.1	54.1606	72.6446	35.6766	0.491112	-1.02588	0.00117919	0.0264815
613	ENSG00000139998	RAB15	314.608	421.968	207.248	0.491145	-1.02578	1.56306e-05	0.00102827
614	ENSG00000260793	RP5-882C2.2	98.232	131.752	64.7124	0.49117	-1.02571	0.000273626	0.00905405
615	ENSG00000227124	ZNF717	160.891	215.775	106.007	0.491283	-1.02537	4.47118e-05	0.00229911
616	ENSG00000239704	CDRT4	103.85	139.264	68.4367	0.491419	-1.02498	0.00159502	0.0330672
617	ENSG00000159860	TCAF2P1	151.697	203.389	100.004	0.491689	-1.02418	0.000495647	0.0142272
618	ENSG00000283060	ID3	122.102	163.586	80.6185	0.492821	-1.02086	0.00207114	0.0399119
619	ENSG00000241288	RP11-379B18.5	92.9625	124.534	61.3915	0.492971	-1.02042	0.000205083	0.00738372
620	ENSG00000269001	CTD-2245F17.3	373.973	500.934	247.012	0.493104	-1.02004	0.000114571	0.00468073
621	ENSG00000224287	MSL3P1	52.5942	70.4139	34.7746	0.493859	-1.01783	0.001156	0.0261346
622	ENSG00000104324	CPQ	260.585	348.822	172.349	0.494089	-1.01716	3.65082e-05	0.00195167
623	ENSG00000260279	AC137932.5	64.8714	86.8286	42.9142	0.494241	-1.01671	0.000494788	0.0142209
624	ENSG00000082512	TRAF5	2689.53	3599.39	1779.66	0.494434	-1.01615	3.97157e-06	0.000350643
625	ENSG00000213462	ERV3-1	271.306	363.036	179.576	0.494651	-1.01552	2.60704e-05	0.00152901
626	ENSG00000236778	INTS6-AS1	184.789	247.212	122.365	0.494982	-1.01455	4.48856e-05	0.00230512
627	ENSG00000241978	AKAP2	1371.77	1834.89	908.657	0.49521	-1.01389	0.000162357	0.00617506
628	ENSG00000152465	NMT2	848.902	1135.17	562.631	0.495635	-1.01265	5.29752e-06	0.000431348
629	ENSG00000270012	LL0XNC01-7P3.1	171.078	228.765	113.39	0.495661	-1.01257	5.90399e-05	0.00279442
630	ENSG00000157978	LDLRAP1	2408.44	3219.86	1597.03	0.495994	-1.01161	3.6928e-05	0.00197151
631	ENSG00000173559	NABP1	2113.46	2825.36	1401.56	0.496064	-1.0114	5.0328e-06	0.000418208
632	ENSG00000169660	HEXDC	1474.42	1968.74	980.096	0.497829	-1.00628	6.48845e-06	0.000510707
633	ENSG00000189195	BTBD8	54.9485	73.3652	36.5317	0.497943	-1.00595	0.00178814	0.0359475
634	ENSG00000261150	EPPK1	79.2519	105.778	52.7258	0.498457	-1.00446	0.000451476	0.0133804
635	ENSG00000181896	ZNF101	2480.38	3310.5	1650.26	0.498493	-1.00436	5.13457e-06	0.000424605
636	ENSG00000158717	RNF166	2383.14	3180.49	1585.79	0.498598	-1.00405	1.57983e-05	0.00103284
637	ENSG00000162241	SLC25A45	1249.62	1667.16	832.091	0.499108	-1.00258	6.51194e-06	0.000510707
638	ENSG00000151687	ANKAR	120.556	160.828	80.2844	0.499193	-1.00233	0.000222539	0.00777025
639	ENSG00000157306	ZFHX2-AS1	191.459	255.267	127.651	0.50007	-0.999798	8.34934e-05	0.00368062
640	ENSG00000162576	MXRA8	83.0576	110.738	55.3772	0.500074	-0.999787	0.000588621	0.0160839
641	ENSG00000258352	RP11-23J18.1	85.7776	114.326	57.2294	0.500581	-0.998324	0.000478505	0.0138811
642	ENSG00000275990	NCF4	82.1683	109.506	54.831	0.500714	-0.997941	0.000477183	0.0138651
643	ENSG00000143994	ABHD1	44.4237	59.1921	29.6553	0.501	-0.997116	0.00225779	0.0424574
644	ENSG00000053918	KCNQ1	362.378	482.67	242.086	0.501555	-0.99552	1.79353e-05	0.00115574
645	ENSG00000183935	HTR7P1	47.6755	63.4816	31.8694	0.502026	-0.994166	0.00276684	0.0495217
646	ENSG00000130304	SLC27A1	338.386	450.531	226.242	0.502167	-0.993761	2.13537e-05	0.00131729
647	ENSG00000163449	TMEM169	49.4026	65.7651	33.0402	0.502397	-0.993101	0.00147061	0.0312075
648	ENSG00000168899	VAMP5	412.011	548.163	275.859	0.503243	-0.990674	2.32018e-05	0.00140139
649	ENSG00000159403	C1R	80.1847	106.627	53.7428	0.504028	-0.988425	0.000626129	0.0168472
650	ENSG00000196605	ZNF846	218.887	291.062	146.712	0.504059	-0.988336	5.63613e-05	0.00270561
651	ENSG00000116771	AGMAT	329.35	437.932	220.767	0.504114	-0.988179	2.89033e-05	0.00166381
652	ENSG00000226200	SGMS1-AS1	195.55	259.978	131.121	0.504356	-0.987486	9.62291e-05	0.00411214
653	ENSG00000267767	LINC01801	41.9125	55.7138	28.1111	0.504562	-0.986896	0.00266751	0.0483715
654	ENSG00000118690	ARMC2	85.2989	113.369	57.2285	0.504798	-0.986222	0.000515338	0.0145735
655	ENSG00000259315	ACTG1P17	45.6907	60.7024	30.679	0.5054	-0.984504	0.00256007	0.0468746
656	ENSG00000235505	RP11-693N9.2	428.365	569.099	287.63	0.505412	-0.984468	0.000240171	0.00820188
657	ENSG00000272382	CTD-2035E11.4	72.4502	96.2446	48.6557	0.505542	-0.984096	0.000934728	0.0225024
658	ENSG00000136636	KCTD3	92.3122	122.605	62.0191	0.505844	-0.983236	0.000468844	0.0137509
659	ENSG00000154263	ABCA10	53.224	70.6359	35.812	0.506994	-0.97996	0.00266296	0.0483466
660	ENSG00000126351	THRA	509.224	675.799	342.649	0.507029	-0.979861	1.84569e-05	0.00118183
661	ENSG00000166681	BEX3	161.381	214.034	108.729	0.507997	-0.977108	8.85427e-05	0.00385699
662	ENSG00000241170	RP11-147I3.1	52.7465	69.9454	35.5476	0.50822	-0.976475	0.00182466	0.0364824
663	ENSG00000162430	SELENON	1697.08	2249.62	1144.54	0.508771	-0.974911	8.59208e-06	0.000646291
664	ENSG00000111846	GCNT2	71.6948	95.0362	48.3534	0.50879	-0.974859	0.00106793	0.0247095
665	ENSG00000266976	AC079466.1	78.4357	103.826	53.0453	0.510905	-0.968872	0.000622107	0.0167724
666	ENSG00000230606	AC159540.1	1531.12	2026.13	1036.11	0.511375	-0.967547	3.18794e-05	0.00177944
667	ENSG00000197497	ZNF665	87.0295	115.16	58.8989	0.511452	-0.967328	0.00059357	0.0161864
668	ENSG00000172878	METAP1D	201.908	267.157	136.659	0.511532	-0.967104	0.000100378	0.00423576
669	ENSG00000261366	MANEA-AS1	56.8044	75.1075	38.5012	0.512615	-0.964053	0.00159218	0.0330672
670	ENSG00000187650	VMAC	417.685	552.256	283.115	0.512652	-0.963948	3.80774e-05	0.00202486
671	ENSG00000246790	RP11-730K11.1	59.9502	79.2465	40.6539	0.513006	-0.962953	0.00204185	0.0395925
672	ENSG00000185989	RASA3	1152.65	1523.24	782.049	0.513411	-0.961814	1.13296e-05	0.000795981
673	ENSG00000010704	HFE	72.2391	95.4542	49.024	0.513587	-0.961321	0.001089	0.0251539
674	ENSG00000258839	MC1R	149.368	197.365	101.371	0.513623	-0.961218	0.000156763	0.00598481
675	ENSG00000090097	PCBP4	467.036	617.093	316.98	0.513666	-0.961097	3.03637e-05	0.00172336
676	ENSG00000280477	RASA3	1153.25	1523.67	782.831	0.513778	-0.960782	1.15718e-05	0.000808787
677	ENSG00000279873	LINC01126	51.7264	68.2997	35.1531	0.514689	-0.958226	0.00189463	0.0373645
678	ENSG00000267554	RP11-686D22.10	286.562	378.245	194.878	0.515217	-0.956747	6.83175e-05	0.00312347
679	ENSG00000187815	ZFP69	118.492	156.402	80.5827	0.515228	-0.956718	0.000389235	0.0119149
680	ENSG00000283189	RP11-949J7.8	410.339	541.56	279.118	0.515397	-0.956244	3.14902e-05	0.00176502
681	ENSG00000271646	RP11-326I11.3	139.403	183.887	94.9198	0.516185	-0.95404	0.000255494	0.00862331
682	ENSG00000262823	RP13-580F15.2	61.1292	80.6256	41.6329	0.516373	-0.953515	0.0017872	0.0359465
683	ENSG00000223745	CCDC18-AS1	1437.81	1895.62	980.005	0.516985	-0.951805	1.7653e-05	0.00113937
684	ENSG00000167984	NLRC3	5985.55	7891.3	4079.8	0.517	-0.951764	1.26007e-05	0.000868696
685	ENSG00000196372	ASB13	282.076	371.752	192.4	0.517551	-0.950228	5.27309e-05	0.00258323
686	ENSG00000266904	LINC00663	112.322	147.951	76.6933	0.518369	-0.947949	0.000340871	0.0107266
687	ENSG00000111728	ST8SIA1	653.032	860.128	445.935	0.518452	-0.947718	3.30263e-05	0.00181591
688	ENSG00000196502	SULT1A1	454.63	598.785	310.476	0.518509	-0.947559	3.56479e-05	0.00192477
689	ENSG00000115257	PCSK4	77.3471	101.871	52.8232	0.51853	-0.947501	0.000683953	0.01788
690	ENSG00000261584	RP11-457M11.5	82.3324	108.436	56.2285	0.518539	-0.947475	0.0010703	0.0247502
691	ENSG00000146904	EPHA1	522.789	688.495	357.084	0.518644	-0.947184	3.57196e-05	0.00192477
692	ENSG00000176293	ZNF135	110.945	146.093	75.7962	0.518821	-0.94669	0.000490097	0.0141237
693	ENSG00000111679	PTPN6	1672.88	2202.5	1143.27	0.519077	-0.94598	0.000848184	0.020955
694	ENSG00000235944	ZNF815P	348.821	458.989	238.653	0.519954	-0.943543	5.27907e-05	0.00258323
695	ENSG00000023892	DEF6	4422.64	5818.32	3026.96	0.520246	-0.942734	1.87757e-05	0.00119845
696	ENSG00000118507	AKAP7	267.655	352.065	183.245	0.520486	-0.94207	8.29472e-05	0.00366938
697	ENSG00000173258	ZNF483	98.9819	130.197	67.7664	0.52049	-0.942058	0.000479597	0.0138829
698	ENSG00000107738	VSIR	1023.31	1345.97	700.651	0.520555	-0.941877	3.07885e-05	0.00173643
699	ENSG00000132749	TESMIN	103.089	135.561	70.6159	0.520915	-0.940879	0.000461231	0.0135944
700	ENSG00000244720	RP11-402J7.2	188.615	247.834	129.396	0.522109	-0.937577	0.000181842	0.006702
701	ENSG00000145882	PCYOX1L	1002.85	1317.67	688.02	0.522148	-0.937469	2.29158e-05	0.00139243
702	ENSG00000255182	CTD-2517M22.14	190.061	249.639	130.483	0.522689	-0.935977	0.000206258	0.00741282
703	ENSG00000225978	HAR1A	90.2141	118.47	61.9583	0.522988	-0.935151	0.00066203	0.0174676
704	ENSG00000254837	AP001372.2	111.514	146.295	76.7327	0.524505	-0.930972	0.000613454	0.0166055
705	ENSG00000136098	NEK3	106.073	139.139	73.0069	0.524706	-0.930417	0.000938811	0.0225739
706	ENSG00000214226	C17orf67	97.7907	128.274	67.3074	0.524717	-0.93039	0.000762785	0.0193411
707	ENSG00000229474	PATL2	593.606	778.35	408.863	0.525295	-0.928801	3.29102e-05	0.00181327
708	ENSG00000204271	SPIN3	976.894	1280.8	672.992	0.525448	-0.928379	2.9462e-05	0.00168427
709	ENSG00000273576	RP11-390P24.1	106.244	139.26	73.2279	0.525836	-0.927314	0.000591442	0.0161501
710	ENSG00000268861	CTD-2207O23.3	285.579	374.286	196.872	0.525995	-0.92688	0.000137728	0.00542178
711	ENSG00000165929	TC2N	2762.85	3617.77	1907.92	0.527375	-0.923098	2.51971e-05	0.00148858
712	ENSG00000280708	RP5-1135M2.2	86.0152	112.62	59.4101	0.527526	-0.922687	0.000753551	0.0191791
713	ENSG00000159899	NPR2	145.082	189.85	100.313	0.528381	-0.920349	0.000275355	0.00909637
714	ENSG00000213906	LTB4R2	226.633	296.54	156.726	0.528515	-0.919985	0.00016747	0.00629848
715	ENSG00000215375	MYL5	297.528	389.245	205.811	0.528744	-0.919358	0.000119931	0.00485824
716	ENSG00000120093	HOXB3	246.391	322.324	170.459	0.528844	-0.919087	0.000192268	0.00699257
717	ENSG00000089060	SLC8B1	1444.39	1888.91	999.86	0.529331	-0.917757	2.78989e-05	0.00162214
718	ENSG00000275131	CH17-472G23.4	1524.76	1993.74	1055.78	0.529546	-0.917171	3.98078e-05	0.00209758
719	ENSG00000240291	RP11-499P20.2	81.4307	106.426	56.4358	0.530285	-0.915161	0.00168603	0.03444
720	ENSG00000218018	RP4-800J21.3	72.4961	94.7241	50.268	0.530677	-0.914093	0.00204718	0.0396768
721	ENSG00000244480	AC005154.7	95.8477	125.226	66.4695	0.530797	-0.913768	0.00105186	0.024524
722	ENSG00000184730	APOBR	921.302	1203.35	639.255	0.53123	-0.912591	0.000604688	0.0164342
723	ENSG00000206561	COLQ	121.245	158.362	84.1275	0.531234	-0.91258	0.000424494	0.0127595
724	ENSG00000174586	ZNF497	84.4861	110.306	58.6666	0.531855	-0.910895	0.00110918	0.0254932
725	ENSG00000041880	PARP3	539.636	704.402	374.871	0.532183	-0.910006	0.000727695	0.0186974
726	ENSG00000144026	ZNF514	801.147	1045.27	557.028	0.532904	-0.908051	5.75953e-05	0.00274761
727	ENSG00000260261	RP11-480A16.1	412.943	538.477	287.408	0.533743	-0.905784	0.000127979	0.00513114
728	ENSG00000215788	TNFRSF25	6589.39	8591.62	4587.16	0.533911	-0.905329	3.56802e-05	0.00192477
729	ENSG00000182796	TMEM198B	819.321	1067.7	570.944	0.534742	-0.903085	5.12461e-05	0.00252906
730	ENSG00000139178	C1RL	415.349	541.195	289.502	0.53493	-0.902577	0.00010918	0.00453534
731	ENSG00000158457	TSPAN33	177.996	231.896	124.096	0.535137	-0.90202	0.000401576	0.0122004
732	ENSG00000177721	ANXA2R	525.493	684.541	366.445	0.535315	-0.901539	8.61682e-05	0.00377167
733	ENSG00000102984	ZNF821	105.448	137.361	73.5349	0.535342	-0.901467	0.000997854	0.0236009
734	ENSG00000251595	ABCA11P	106.995	139.362	74.6276	0.535493	-0.90106	0.00149733	0.0316088
735	ENSG00000244479	OR2A1-AS1	140.677	183.16	98.1933	0.536106	-0.899411	0.000655354	0.0173679
736	ENSG00000226287	TMEM191A	125.397	163.235	87.5592	0.536401	-0.898617	0.000606321	0.0164675
737	ENSG00000142694	EVA1B	130.697	170.133	91.2618	0.536415	-0.898578	0.000769765	0.0194937
738	ENSG00000166707	ZCCHC18	212.206	276.224	148.188	0.536479	-0.898406	0.000272641	0.00903622
739	ENSG00000008226	DLEC1	135.384	176.189	94.5776	0.536795	-0.897557	0.000653843	0.0173506
740	ENSG00000172349	IL16	6294.79	8190.88	4398.7	0.537025	-0.89694	3.36932e-05	0.00184119
741	ENSG00000125257	ABCC4	683.205	888.821	477.588	0.537327	-0.896127	0.00120637	0.0269444
742	ENSG00000154025	SLC5A10	124.509	161.928	87.0909	0.537837	-0.894759	0.000461129	0.0135944
743	ENSG00000244625	MIATNB	174.758	227.217	122.299	0.538248	-0.893658	0.000403718	0.0122379
744	ENSG00000265206	RP5-1171I10.5	1688.16	2194.11	1182.22	0.538816	-0.892135	4.69397e-05	0.00239239
745	ENSG00000283674	RP11-419I17.1	241.454	313.678	169.231	0.539504	-0.890293	0.000187309	0.00685976
746	ENSG00000130270	ATP8B3	93.8997	121.978	65.8213	0.539615	-0.889997	0.00152902	0.0320935
747	ENSG00000234338	RP11-797H7.1	68.0284	88.3636	47.6932	0.539739	-0.889667	0.0023708	0.0441923
748	ENSG00000198682	PAPSS2	69.3677	90.1013	48.6341	0.539772	-0.889578	0.00269011	0.0485781
749	ENSG00000159761	C16orf86	91.6531	119.022	64.2839	0.540099	-0.888704	0.00117479	0.0263972
750	ENSG00000136997	MYC	2490.08	3232.8	1747.37	0.540512	-0.887602	0.000569647	0.0157012
751	ENSG00000226137	BAIAP2-AS1	106.539	138.314	74.7646	0.540543	-0.88752	0.000862353	0.0211859
752	ENSG00000198169	ZNF251	250.41	324.996	175.824	0.541004	-0.886289	0.000368918	0.0114314
753	ENSG00000167555	ZNF528	386.975	502.162	271.789	0.541237	-0.885667	0.0012501	0.0276444
754	ENSG00000082014	SMARCD3	471.971	612.423	331.518	0.541321	-0.885444	8.78721e-05	0.00383604
755	ENSG00000228956	SATB1-AS1	619.412	803.628	435.197	0.54154	-0.88486	0.000103103	0.00432369
756	ENSG00000023902	PLEKHO1	2316.14	3004.34	1627.94	0.541865	-0.883995	6.22773e-05	0.0029035
757	ENSG00000042286	AIFM2	187.25	242.819	131.68	0.542297	-0.882844	0.000472922	0.0138108
758	ENSG00000258727	RP11-66N24.3	542.502	703.479	381.524	0.542339	-0.882733	0.000111372	0.00459429
759	ENSG00000261526	CTB-31O20.2	166.141	215.437	116.845	0.542363	-0.882669	0.000469415	0.0137509
760	ENSG00000278062	ZNF251	342.766	444.246	241.287	0.543137	-0.880612	0.000127269	0.00511451
761	ENSG00000162997	PRORSD1P	85.7265	111.071	60.3816	0.543629	-0.879307	0.00164298	0.0338361
762	ENSG00000256806	C17orf100	120.475	156.074	84.875	0.543812	-0.878821	0.000824254	0.0204684
763	ENSG00000138964	PARVG	2654.82	3439.03	1870.6	0.543934	-0.878497	4.92219e-05	0.00245915
764	ENSG00000213139	CRYGS	104.146	134.891	73.4001	0.544142	-0.877945	0.00119469	0.0267256
765	ENSG00000174255	ZNF80	68.2556	88.3864	48.1247	0.54448	-0.877049	0.00275414	0.0493817
766	ENSG00000110455	ACCS	573.379	742.476	404.281	0.544504	-0.876985	0.000111825	0.00460359
767	ENSG00000156239	N6AMT1	210.189	272.145	148.232	0.544678	-0.876524	0.000420642	0.0126825
768	ENSG00000089820	ARHGAP4	5806.84	7516.21	4097.46	0.54515	-0.875276	6.84619e-05	0.00312347
769	ENSG00000147174	GCNA	160.796	208.088	113.504	0.545461	-0.874452	0.000638238	0.0170596
770	ENSG00000148908	RGS10	2878.07	3723.34	2032.79	0.545959	-0.873136	6.14278e-05	0.00288026
771	ENSG00000235703	LINC00894	249.87	322.995	176.745	0.547207	-0.869842	0.000271231	0.00901904
772	ENSG00000185986	SDHAP3	77.8762	100.643	55.109	0.547567	-0.868893	0.00258859	0.0472509
773	ENSG00000245904	RP11-796E2.4	98.928	127.832	70.0242	0.547784	-0.868321	0.00134427	0.0291846
774	ENSG00000161912	ADCY10P1	276.933	357.84	196.027	0.547807	-0.868262	0.000233828	0.00805325
775	ENSG00000197457	STMN3	1551.6	2004.78	1098.43	0.547906	-0.868	6.32248e-05	0.00294428
776	ENSG00000183401	CCDC159	427.941	552.859	303.023	0.548102	-0.867485	0.000144226	0.00564463
777	ENSG00000198416	ZNF658B	103.46	133.65	73.2703	0.548226	-0.867158	0.00116504	0.0262656
778	ENSG00000241058	NSUN6	397.581	513.525	281.637	0.548439	-0.866597	0.000217383	0.00764298
779	ENSG00000160953	MUM1	1134.3	1465.02	803.577	0.548511	-0.866408	8.65493e-05	0.00378237
780	ENSG00000124587	PEX6	756.445	976.938	535.952	0.548604	-0.866162	0.000718006	0.0184914
781	ENSG00000076258	FMO4	93.9932	121.291	66.6951	0.549875	-0.862824	0.00183861	0.0367069
782	ENSG00000079691	CARMIL1	176.784	228.08	125.487	0.550186	-0.862009	0.000540437	0.0151143
783	ENSG00000167083	GNGT2	115.714	149.25	82.1769	0.550597	-0.86093	0.0024066	0.0447565
784	ENSG00000172086	KRCC1	881.719	1137.08	626.358	0.550847	-0.860277	0.000154618	0.00591965
785	ENSG00000127415	IDUA	476.079	613.957	338.201	0.550855	-0.860256	0.000192318	0.00699257
786	ENSG00000135299	ANKRD6	154.824	199.639	110.01	0.551045	-0.859757	0.000798766	0.02004
787	ENSG00000179532	DNHD1	1957.37	2522.98	1391.76	0.551634	-0.858216	9.77132e-05	0.00416201
788	ENSG00000206282	RGL2	165.437	213.222	117.652	0.55178	-0.857834	0.000656885	0.0173963
789	ENSG00000237825	RGL2	166.041	213.929	118.153	0.552301	-0.856473	0.000643955	0.017167
790	ENSG00000228736	RGL2	166.041	213.929	118.153	0.552301	-0.856473	0.000643955	0.017167
791	ENSG00000224841	RGL2	166.041	213.929	118.153	0.552301	-0.856473	0.000643955	0.017167
792	ENSG00000210196	MT-TP	578.055	744.727	411.384	0.552396	-0.856226	0.000169147	0.00634977
793	ENSG00000158555	GDPD5	911.455	1174.09	648.819	0.552614	-0.855657	0.000153357	0.00588808
794	ENSG00000121104	FAM117A	1093.96	1408.96	778.964	0.552866	-0.855	0.000128063	0.00513114
795	ENSG00000251364	CTD-2516F10.2	91.2318	117.492	64.9719	0.552992	-0.854669	0.00173187	0.0351096
796	ENSG00000114626	ABTB1	1556.79	2004.82	1108.76	0.55305	-0.854519	8.09234e-05	0.0035908
797	ENSG00000245680	ZNF585B	408.259	525.494	291.024	0.553809	-0.852539	0.000236364	0.00811295
798	ENSG00000163492	CCDC141	99.757	128.363	71.1506	0.55429	-0.851286	0.00169451	0.0345458
799	ENSG00000258461	RP11-164J13.1	221.968	285.561	158.376	0.554612	-0.850449	0.000445784	0.0132452
800	ENSG00000133321	RARRES3	1136.23	1461.56	810.894	0.554815	-0.849922	0.000117971	0.00478842
801	ENSG00000225618	ZNRD1ASP	90.4187	116.271	64.566	0.555304	-0.84865	0.00207084	0.0399119
802	ENSG00000236598	ZNRD1ASP	90.4187	116.271	64.566	0.555304	-0.84865	0.00207084	0.0399119
803	ENSG00000271856	LINC01215	589.988	758.541	421.435	0.555586	-0.847918	0.000300132	0.00975563
804	ENSG00000205045	SLFN12L	1386.66	1782.7	990.614	0.555683	-0.847667	0.000165991	0.00626617
805	ENSG00000167280	ENGASE	1988.94	2555.97	1421.9	0.556306	-0.846051	9.90676e-05	0.00419359
806	ENSG00000156042	CFAP70	129.568	166.454	92.6829	0.556808	-0.844747	0.00104586	0.0244365
807	ENSG00000184939	ZFP90	1275.28	1638.09	912.456	0.557023	-0.844192	0.000145295	0.00567549
808	ENSG00000267702	RP11-53B2.2	160.59	206.269	114.912	0.557098	-0.843997	0.000853413	0.0209968
809	ENSG00000141642	ELAC1	225.693	289.833	161.553	0.557399	-0.843217	0.000608668	0.0165202
810	ENSG00000146828	SLC12A9	1378.97	1770.58	987.353	0.557644	-0.842584	0.00014373	0.00563065
811	ENSG00000173531	MST1	306.469	393.476	219.462	0.557752	-0.842305	0.000338966	0.0106916
812	ENSG00000100055	CYTH4	2563.76	3290.65	1836.86	0.558205	-0.841134	0.000126008	0.00506886
813	ENSG00000271858	CYB561D2	118.473	152.039	84.9066	0.558454	-0.84049	0.00114642	0.0260199
814	ENSG00000124104	SNX21	107.353	137.759	76.9465	0.558557	-0.840223	0.00215661	0.0411047
815	ENSG00000177337	DLGAP1-AS1	322.393	413.657	231.128	0.558743	-0.839742	0.000344617	0.0108192
816	ENSG00000237036	ZEB1-AS1	97.6999	125.348	70.0515	0.558855	-0.839453	0.00206801	0.0399086
817	ENSG00000160094	ZNF362	413.812	530.81	296.815	0.559173	-0.838633	0.000271771	0.00902217
818	ENSG00000175482	POLD4	915.19	1173.9	656.476	0.559224	-0.838502	0.000163958	0.00621843
819	ENSG00000273729	RP11-7F17.8	147.234	188.809	105.659	0.559609	-0.837509	0.000832859	0.0206394
820	ENSG00000223799	IL10RB-AS1	288.866	370.373	207.359	0.559864	-0.836851	0.000783915	0.0197654
821	ENSG00000215447	BX322557.10	149.421	191.533	107.309	0.560264	-0.835822	0.000886837	0.0215936
822	ENSG00000273373	RP5-1074L1.4	106.935	137.063	76.808	0.560385	-0.83551	0.00227749	0.0427286
823	ENSG00000107611	CUBN	457.251	585.996	328.506	0.560594	-0.834971	0.000227971	0.00793253
824	ENSG00000171680	PLEKHG5	136.246	174.592	97.9004	0.560737	-0.834604	0.00108463	0.0250672
825	ENSG00000125430	HS3ST3B1	485.251	621.809	348.693	0.560773	-0.834512	0.000370983	0.0114778
826	ENSG00000259834	RP11-284N8.3	792.71	1015.67	569.747	0.560955	-0.834044	0.000245624	0.00835286
827	ENSG00000232859	LYRM9	266.121	340.958	191.284	0.561021	-0.833874	0.000392666	0.0119837
828	ENSG00000156787	TBC1D31	434.61	556.72	312.5	0.561324	-0.833094	0.000548365	0.0152649
829	ENSG00000197016	ZNF470	231.427	296.397	166.456	0.561596	-0.832395	0.000711485	0.0184094
830	ENSG00000005187	ACSM3	135.694	173.786	97.6022	0.561623	-0.832327	0.00166618	0.0341749
831	ENSG00000238164	RP3-395M20.8	464.409	594.732	334.087	0.561744	-0.832016	0.00028487	0.00934207
832	ENSG00000188002	RP11-43F13.1	227.126	290.822	163.43	0.561959	-0.831464	0.000479363	0.0138829
833	ENSG00000259877	RP11-46C24.7	126.299	161.633	90.9652	0.562787	-0.82934	0.00137434	0.0296782
834	ENSG00000157303	SUSD3	865.123	1107	623.245	0.563003	-0.828786	0.000194898	0.00707367
835	ENSG00000268758	ADGRE4P	198.112	253.496	142.727	0.563035	-0.828702	0.000562381	0.0155192
836	ENSG00000124466	LYPD3	99.678	127.537	71.8193	0.563127	-0.828468	0.00209975	0.0403287
837	ENSG00000198081	ZBTB14	1022.64	1308.38	736.893	0.563209	-0.828259	0.000216809	0.00763606
838	ENSG00000268416	CTD-2626G11.2	252.116	322.411	181.822	0.563944	-0.826376	0.000751299	0.0191458
839	ENSG00000280030	CTD-2626G11.2	252.116	322.411	181.822	0.563944	-0.826376	0.000751299	0.0191458
840	ENSG00000110324	IL10RA	3707.1	4740.29	2673.92	0.564084	-0.826017	0.000190506	0.00695793
841	ENSG00000178809	TRIM73	265.444	339.375	191.514	0.564313	-0.825432	0.000477268	0.0138651
842	ENSG00000212916	MAP10	111.087	142.007	80.1669	0.564527	-0.824885	0.00249597	0.0460378
843	ENSG00000112303	VNN2	550.268	703.419	397.118	0.564553	-0.824819	0.000266359	0.00890828
844	ENSG00000138380	CARF	803.978	1027.71	580.243	0.564597	-0.824707	0.00023342	0.00805107
845	ENSG00000005302	MSL3	5571.57	7118.51	4024.62	0.565374	-0.822722	0.000150195	0.00578866
846	ENSG00000254838	GVINP1	5661.16	7230.96	4091.35	0.56581	-0.82161	0.000182404	0.00671047
847	ENSG00000276776	TC2N	1128.1	1440.83	815.374	0.565907	-0.821362	0.000253623	0.00858163
848	ENSG00000106100	NOD1	454.215	580.023	328.407	0.566196	-0.820627	0.000470706	0.0137733
849	ENSG00000238197	PAXBP1-AS1	191.471	244.466	138.477	0.566446	-0.819989	0.00103426	0.0242213
850	ENSG00000276130	SLC22A18	123.292	157.379	89.2043	0.566812	-0.819058	0.0020634	0.0398385
851	ENSG00000270074	RP11-351I21.11	105.949	135.234	76.6644	0.566903	-0.818825	0.00276919	0.0495417
852	ENSG00000163328	GPR155	1609.9	2053.47	1166.34	0.567984	-0.816078	0.000177408	0.00657449
853	ENSG00000083290	ULK2	352.575	449.621	255.53	0.568324	-0.815215	0.000616495	0.0166767
854	ENSG00000167528	ZNF641	1181.9	1506.34	857.467	0.56924	-0.812891	0.000287515	0.00942119
855	ENSG00000188921	HACD4	718.656	915.378	521.934	0.570184	-0.810501	0.000328774	0.0104598
856	ENSG00000159445	THEM4	1452.8	1849.77	1055.84	0.570796	-0.808952	0.00031593	0.0101549
857	ENSG00000072071	ADGRL1	831.381	1058.55	604.215	0.570796	-0.808952	0.000257618	0.0086805
858	ENSG00000123933	MXD4	2067.03	2631.03	1503.03	0.571268	-0.807761	0.000233341	0.00805107
859	ENSG00000213865	C8orf44	211.963	269.747	154.178	0.571564	-0.807012	0.000850761	0.0209842
860	ENSG00000009694	TENM1	456.634	580.914	332.355	0.572124	-0.805599	0.000380365	0.0116965
861	ENSG00000073849	ST6GAL1	3446.69	4383.44	2509.94	0.572596	-0.80441	0.000229128	0.0079591
862	ENSG00000120915	EPHX2	686.491	873.034	499.948	0.572655	-0.804261	0.000334767	0.0105921
863	ENSG00000144935	TRPC1	118.888	151.155	86.62	0.573053	-0.803259	0.00266562	0.0483715
864	ENSG00000155287	SLC25A28	661.156	840.135	482.176	0.573927	-0.801062	0.000383919	0.0117968
865	ENSG00000106348	IMPDH1	953.801	1211.51	696.09	0.574563	-0.799463	0.000359936	0.0112218
866	ENSG00000198624	CCDC69	3143.84	3993.2	2294.47	0.574594	-0.799384	0.000307924	0.00993706
867	ENSG00000178104	PDE4DIP	3722.87	4728.17	2717.57	0.574761	-0.798966	0.000258363	0.00869835
868	ENSG00000160305	DIP2A	3702.76	4701.29	2704.23	0.575211	-0.797837	0.000280899	0.00923429
869	ENSG00000262312	LA16c-390H2.4	354.119	449.446	258.792	0.575801	-0.796358	0.000558234	0.0154518
870	ENSG00000124613	ZNF391	110.013	139.625	80.4014	0.575837	-0.796267	0.00272897	0.0491045
871	ENSG00000262580	RP11-334C17.5	436.303	553.541	319.065	0.576407	-0.79484	0.000793149	0.0199361
872	ENSG00000187609	EXD3	312.065	395.878	228.252	0.576571	-0.794429	0.000570144	0.0157012
873	ENSG00000198755	RPL10A	12115.5	15366.4	8864.64	0.576885	-0.793643	0.00127864	0.0280913
874	ENSG00000173209	AHSA2	4010.59	5085.78	2935.39	0.577176	-0.792916	0.000260585	0.00876588
875	ENSG00000047230	CTPS2	159.754	202.52	116.987	0.57766	-0.791707	0.0016564	0.0340432
876	ENSG00000167766	ZNF83	2306.43	2923.54	1689.33	0.577836	-0.791268	0.000340409	0.0107204
877	ENSG00000240038	AMY2B	1157.69	1466.92	848.452	0.57839	-0.789884	0.000274159	0.00906426
878	ENSG00000197958	RPL12	13626.4	17259.4	9993.41	0.579011	-0.788337	0.000360539	0.011232
879	ENSG00000013288	MAN2B2	1648.63	2088.07	1209.2	0.579101	-0.788114	0.000323199	0.0102986
880	ENSG00000164465	DCBLD1	148.25	187.732	108.768	0.579381	-0.787416	0.002289	0.0429246
881	ENSG00000247774	PCED1B-AS1	2117.03	2679.86	1554.19	0.579953	-0.785992	0.00040202	0.0122048
882	ENSG00000128536	CDHR3	159.449	201.807	117.091	0.580212	-0.785348	0.00159385	0.0330672
883	ENSG00000162894	FCMR	2299.32	2908.28	1690.37	0.581227	-0.782827	0.000317419	0.0101947
884	ENSG00000127334	DYRK2	4616.88	5837.7	3396.07	0.581747	-0.781537	0.000320455	0.0102571
885	ENSG00000172780	RAB43	2351.21	2971.54	1730.88	0.582486	-0.779706	0.000313454	0.0100833
886	ENSG00000145743	FBXL17	485.675	613.808	357.543	0.582499	-0.779672	0.000850921	0.0209842
887	ENSG00000166704	ZNF606	392.717	496.088	289.345	0.583253	-0.777807	0.000685867	0.0179069
888	ENSG00000119138	KLF9	574.723	725.78	423.665	0.583738	-0.776606	0.000682761	0.0178719
889	ENSG00000242861	RP11-285F7.2	158.828	200.572	117.084	0.583751	-0.776575	0.00168237	0.0344023
890	ENSG00000180884	ZNF792	497.274	627.9	366.648	0.583926	-0.776142	0.000658633	0.0174206
891	ENSG00000110844	PRPF40B	204.288	257.9	150.676	0.584241	-0.775365	0.00171333	0.0348416
892	ENSG00000185101	ANO9	1847.06	2330.42	1363.7	0.585172	-0.773068	0.000350945	0.0109753
893	ENSG00000263528	IKBKE	1447.68	1826.15	1069.21	0.585501	-0.772257	0.000501709	0.014298
894	ENSG00000165802	NSMF	535.831	675.075	396.587	0.587471	-0.767409	0.00092645	0.0223468
895	ENSG00000228486	LINC01125	187.178	235.789	138.567	0.587675	-0.76691	0.00160251	0.0331886
896	ENSG00000092529	CAPN3	247.538	311.794	183.283	0.587833	-0.766521	0.00111189	0.0254932
897	ENSG00000168758	SEMA4C	935.339	1178.09	692.588	0.587891	-0.766379	0.000421339	0.0126866
898	ENSG00000129675	ARHGEF6	5930.92	7469.1	4392.74	0.588122	-0.765813	0.000433012	0.0129513
899	ENSG00000136153	LMO7	1616.48	2035.17	1197.78	0.588541	-0.764785	0.000499998	0.0142693
900	ENSG00000181638	ZFP41	308.26	387.985	228.534	0.589028	-0.763593	0.00113752	0.0258758
901	ENSG00000167080	B4GALNT2	230.755	290.405	171.105	0.589196	-0.76318	0.00195433	0.0382925
902	ENSG00000064666	CNN2	3804.51	4787.69	2821.34	0.589289	-0.762952	0.000390148	0.0119339
903	ENSG00000159840	ZYX	2404.18	3025.08	1783.29	0.5895	-0.762436	0.000547987	0.0152649
904	ENSG00000104814	MAP4K1	1247.27	1569.01	925.528	0.589879	-0.761509	0.000490935	0.0141303
905	ENSG00000198585	NUDT16	558.215	701.601	414.828	0.59126	-0.758136	0.000910879	0.0220815
906	ENSG00000196329	GIMAP5	7244.3	9104.7	5383.89	0.59133	-0.757964	0.000846038	0.0209148
907	ENSG00000237945	LINC00649	1879.61	2360.71	1398.5	0.592408	-0.755337	0.000560112	0.015489
908	ENSG00000205268	PDE7A	2825.11	3548.19	2102.03	0.592422	-0.755303	0.000582956	0.0159867
909	ENSG00000149269	PAK1	654.078	821.24	486.916	0.592903	-0.754132	0.000829001	0.0205564
910	ENSG00000214021	TTLL3	982.065	1233.01	731.122	0.592958	-0.753998	0.00074049	0.0189434
911	ENSG00000088543	C3orf18	255.64	320.961	190.319	0.592967	-0.753975	0.00232008	0.0434069
912	ENSG00000066923	STAG3	1301.39	1633.8	968.983	0.593084	-0.753691	0.00073034	0.0187534
913	ENSG00000184441	AP001062.7	226.015	283.712	168.319	0.593272	-0.753235	0.00259074	0.0472688
914	ENSG00000233369	GTF2IP4	1219.29	1530.47	908.121	0.593362	-0.753017	0.000689695	0.0179836
915	ENSG00000186187	ZNRF1	1378.59	1729.57	1027.61	0.594145	-0.751114	0.000853507	0.0209968
916	ENSG00000269609	RPARP-AS1	626.521	785.737	467.305	0.594734	-0.749684	0.000989163	0.0234639
917	ENSG00000171700	RGS19	520.733	652.83	388.635	0.595309	-0.74829	0.00133732	0.0291238
918	ENSG00000271741	RP11-244H3.4	254.963	319.575	190.35	0.595637	-0.747495	0.00223189	0.0421467
919	ENSG00000185477	GPRIN3	3913.7	4903.95	2923.45	0.596141	-0.746274	0.000690157	0.0179841
920	ENSG00000103051	COG4	1379.23	1727.93	1030.53	0.596398	-0.745654	0.0008127	0.0202764
921	ENSG00000099910	KLHL22	791.244	991.271	591.216	0.596422	-0.745594	0.000943956	0.0226303
922	ENSG00000188811	NHLRC3	944.753	1182.52	706.985	0.597862	-0.742115	0.00111047	0.0254932
923	ENSG00000215068	AC025171.1	193.348	241.999	144.698	0.597928	-0.741957	0.0026875	0.0485526
924	ENSG00000172673	THEMIS	736.331	921.433	551.229	0.598231	-0.741227	0.00132351	0.0288902
925	ENSG00000056558	TRAF1	6674.04	8348.13	4999.95	0.598931	-0.739538	0.000782425	0.0197443
926	ENSG00000281197	RP3-395M20.8	479.931	600.297	359.564	0.598977	-0.739427	0.0012524	0.0276632
927	ENSG00000160310	PRMT2	6023.03	7532.06	4514	0.599305	-0.738637	0.00066776	0.017593
928	ENSG00000113319	RASGRF2	1307.56	1634.9	980.223	0.599561	-0.738022	0.000816083	0.0203357
929	ENSG00000112144	ICK	337.503	421.988	253.017	0.599583	-0.73797	0.00172695	0.0350483
930	ENSG00000185187	SIGIRR	1805.31	2256.99	1353.62	0.599749	-0.73757	0.000772902	0.0195609
931	ENSG00000280663	PCMTD2	816.192	1020.18	612.204	0.600095	-0.736738	0.000841614	0.0208308
932	ENSG00000162714	ZNF496	482.727	602.774	362.681	0.601687	-0.732915	0.00147612	0.0312588
933	ENSG00000167524	SGK494	307.759	384.151	231.367	0.60228	-0.731494	0.00199063	0.0387117
934	ENSG00000282928	MAP4K1	1227.36	1531.95	922.765	0.602345	-0.731338	0.000952883	0.0227366
935	ENSG00000269743	SLC25A53	529.157	660.03	398.283	0.603432	-0.728737	0.00114869	0.026042
936	ENSG00000110011	DNAJC4	670.023	835.538	504.509	0.603814	-0.727824	0.00111218	0.0254932
937	ENSG00000106733	NMRK1	2040.62	2544.29	1536.94	0.604075	-0.7272	0.000950287	0.0227283
938	ENSG00000221817	PPP3CB-AS1	367.263	457.772	276.755	0.60457	-0.726018	0.00197315	0.0385373
939	ENSG00000235314	LINC00957	322.34	401.742	242.938	0.604713	-0.725677	0.00212434	0.0406468
940	ENSG00000244165	P2RY11	422.489	526.481	318.497	0.604954	-0.725102	0.00186578	0.0369938
941	ENSG00000250571	GLI4	414.47	516.279	312.661	0.605605	-0.723551	0.00186854	0.0369965
942	ENSG00000113108	APBB3	948.675	1181.66	715.694	0.605671	-0.723395	0.00100368	0.0237249
943	ENSG00000171115	GIMAP8	2264.5	2820.55	1708.45	0.605713	-0.723294	0.00105362	0.024524
944	ENSG00000147118	ZNF182	412.854	514.148	311.559	0.605972	-0.722678	0.00213112	0.0407571
945	ENSG00000100429	HDAC10	955.659	1189.92	721.394	0.606252	-0.72201	0.00116719	0.0262703
946	ENSG00000270392	PFN1P2	325.826	405.593	246.058	0.606662	-0.721034	0.00216113	0.041156
947	ENSG00000164808	SPIDR	710.583	884.091	537.075	0.607489	-0.71907	0.00152782	0.0320849
948	ENSG00000100105	PATZ1	1127.92	1403.28	852.559	0.607546	-0.718935	0.00115273	0.0261045
949	ENSG00000273270	RP11-212P7.2	236.704	294.429	178.98	0.607888	-0.718123	0.00274423	0.0492921
950	ENSG00000145348	TBCK	652.646	811.748	493.543	0.608	-0.717857	0.00168145	0.0344008
951	ENSG00000141582	CBX4	570.525	709.519	431.531	0.608201	-0.717379	0.00128349	0.0281671
952	ENSG00000064547	LPAR2	667.058	829.533	504.583	0.608273	-0.717208	0.00133872	0.0291238
953	ENSG00000059915	PSD	402.755	500.439	305.072	0.609607	-0.714047	0.00226221	0.0425009
954	ENSG00000186814	ZSCAN30	970.21	1205.38	735.041	0.609802	-0.713588	0.00120804	0.0269648
955	ENSG00000122188	LAX1	548.871	681.623	416.119	0.610483	-0.711977	0.00180943	0.0362316
956	ENSG00000161791	FMNL3	3244.72	4027.84	2461.6	0.611147	-0.710409	0.00127534	0.0280365
957	ENSG00000237943	PRKCQ-AS1	990.451	1229.4	751.504	0.611278	-0.710099	0.00134987	0.0292746
958	ENSG00000124203	ZNF831	972.389	1206.83	737.952	0.611482	-0.709619	0.00103987	0.0243385
959	ENSG00000213445	SIPA1	2984.06	3702.45	2265.67	0.611938	-0.708543	0.00104375	0.0244013
960	ENSG00000176700	SCAND2P	660.117	818.708	501.526	0.612583	-0.707023	0.00197945	0.0385859
961	ENSG00000071246	VASH1	1839.33	2279.35	1399.3	0.613906	-0.70391	0.0012586	0.0277563
962	ENSG00000147454	SLC25A37	743.615	921.463	565.767	0.613988	-0.703719	0.00161247	0.0333436
963	ENSG00000101224	CDC25B	3126.63	3873.77	2379.48	0.614255	-0.703089	0.00125223	0.0276632
964	ENSG00000132635	PCED1A	1037.39	1285.16	789.613	0.614408	-0.702731	0.00168677	0.03444
965	ENSG00000134419	RPS15A	19814.9	24528.6	15101.3	0.615659	-0.699796	0.00144394	0.0307868
966	ENSG00000179715	PCED1B	1384.86	1713.64	1056.07	0.61627	-0.698366	0.00165734	0.0340453
967	ENSG00000196922	ZNF252P	452.348	559.67	345.026	0.616482	-0.69787	0.0025142	0.0462086
968	ENSG00000158987	RAPGEF6	5327.37	6590.97	4063.76	0.616565	-0.697674	0.00146182	0.0310862
969	ENSG00000155657	TTN	1620.15	2004.34	1235.96	0.616643	-0.697494	0.00157508	0.032839
970	ENSG00000185361	TNFAIP8L1	770.676	953.265	588.087	0.616918	-0.696849	0.00179789	0.0360719
971	ENSG00000278195	SSTR3	880.428	1088.94	671.91	0.617029	-0.69659	0.0014645	0.0311105
972	ENSG00000169592	INO80E	1545.58	1911.62	1179.53	0.617031	-0.696584	0.00160396	0.0332015
973	ENSG00000103202	NME4	351.899	435.007	268.792	0.617902	-0.69455	0.00240835	0.0447676
974	ENSG00000012822	CALCOCO1	1922.16	2374.92	1469.4	0.618715	-0.692654	0.00149594	0.031596
975	ENSG00000198840	MT-ND3	9161.1	11316.6	7005.64	0.619062	-0.691845	0.00161205	0.0333436
976	ENSG00000101298	SNPH	638.666	788.87	488.461	0.619191	-0.691544	0.00164781	0.0339115
977	ENSG00000160796	NBEAL2	3955.86	4884.03	3027.7	0.619919	-0.68985	0.00194847	0.0382213
978	ENSG00000281965	RP11-958N24.1	439.595	542.64	336.55	0.620209	-0.689174	0.00206111	0.0398133
979	ENSG00000198932	GPRASP1	1586.24	1957.43	1215.04	0.620735	-0.68795	0.00125815	0.0277563
980	ENSG00000110934	BIN2	2424.35	2990.91	1857.79	0.621145	-0.686997	0.00196994	0.0385302
981	ENSG00000198804	MT-CO1	159369	196601	122137	0.621242	-0.686772	0.00181917	0.0363906
982	ENSG00000227372	TP73-AS1	838.475	1033.92	643.027	0.621929	-0.685178	0.00216441	0.0411802
983	ENSG00000136111	TBC1D4	4143.65	5108.33	3178.97	0.622311	-0.684293	0.00129046	0.0283047
984	ENSG00000125826	RBCK1	2002.93	2466.58	1539.28	0.624055	-0.680254	0.0022676	0.0425825
985	ENSG00000224078	SNHG14	1406.22	1731.3	1081.15	0.624472	-0.67929	0.0022057	0.041769
986	ENSG00000090238	YPEL3	1987.06	2445.89	1528.23	0.624816	-0.678497	0.00159469	0.0330672
987	ENSG00000179144	GIMAP7	5189.9	6383.33	3996.47	0.62608	-0.675581	0.00224807	0.0423337
988	ENSG00000185946	RNPC3	1882.64	2314.67	1450.61	0.626704	-0.674145	0.00196836	0.0385183
989	ENSG00000113369	ARRDC3	2161.49	2657.41	1665.57	0.626763	-0.674008	0.00227377	0.0426786
990	ENSG00000117091	CD48	3897.32	4789.47	3005.17	0.627455	-0.672417	0.00273652	0.0491966
991	ENSG00000156711	MAPK13	1180.37	1450.45	910.291	0.627592	-0.672101	0.00262776	0.0478579
992	ENSG00000154016	GRAP	1654.95	2033.6	1276.3	0.627606	-0.672069	0.00166481	0.034164
993	ENSG00000149577	SIDT2	1052.34	1293.1	811.58	0.627624	-0.672028	0.0024634	0.0455201
994	ENSG00000100100	PIK3IP1	12024	14762.9	9285.11	0.628949	-0.668984	0.00176332	0.0355979
995	ENSG00000178927	C17orf62	5245.91	6432.77	4059.06	0.630996	-0.664296	0.00224029	0.042246
996	ENSG00000133805	AMPD3	1058.53	1297.73	819.335	0.631361	-0.663463	0.0024175	0.0448562
997	ENSG00000265148	TSPOAP1-AS1	1623.02	1989.61	1256.44	0.6315	-0.663145	0.00272768	0.0491031
998	ENSG00000100316	RPL3	41152.5	50439.3	31865.7	0.631763	-0.662545	0.00247086	0.045637
999	ENSG00000167106	FAM102A	8517.63	10431.7	6603.55	0.633027	-0.659661	0.00199697	0.0387966
1000	ENSG00000006459	KDM7A	2702.11	3305.34	2098.88	0.634997	-0.655179	0.00269283	0.0486054
1001	ENSG00000011275	RNF216	2048.51	2505.33	1591.69	0.635321	-0.654442	0.00278319	0.0497043
1002	ENSG00000105373	GLTSCR2	9375.2	11445.5	7304.89	0.638232	-0.647848	0.00271634	0.0489424
1003	ENSG00000086061	DNAJA1	4095.53	3205.16	4985.9	1.55559	0.637459	0.00251551	0.0462086
1004	ENSG00000112249	ASCC3	1864.64	1454.6	2274.68	1.56378	0.64504	0.00274427	0.0492921
1005	ENSG00000135316	SYNCRIP	5911.34	4610.33	7212.34	1.56439	0.645596	0.0026505	0.0481637
1006	ENSG00000166226	CCT2	2848.02	2220.83	3475.21	1.56483	0.646003	0.0024122	0.0447784
1007	ENSG00000173598	NUDT4	1605.28	1251.36	1959.19	1.56565	0.64676	0.00275859	0.0494397
1008	ENSG00000100883	SRP54	1551.76	1209.27	1894.26	1.56645	0.647497	0.00273404	0.0491738
1009	ENSG00000196072	BLOC1S2	1196.02	931.558	1460.49	1.56779	0.648736	0.00236924	0.0441836
1010	ENSG00000125870	SNRPB2	1301.11	1013.12	1589.1	1.56852	0.649402	0.00267293	0.048419
1011	ENSG00000213281	NRAS	2173.89	1691.17	2656.61	1.57087	0.651562	0.00237522	0.0442544
1012	ENSG00000151247	EIF4E	1203.96	935.977	1471.95	1.57263	0.653183	0.00237821	0.0442896
1013	ENSG00000165280	VCP	5954.99	4624.25	7285.74	1.57555	0.655856	0.00245727	0.0454495
1014	ENSG00000116288	PARK7	2801.48	2173.34	3429.62	1.57804	0.658131	0.00235203	0.0438828
1015	ENSG00000174547	MRPL11	744.204	577.31	911.098	1.57818	0.658261	0.00267997	0.0484757
1016	ENSG00000131238	PPT1	4387.05	3403.01	5371.1	1.57834	0.658407	0.00223777	0.0422182
1017	ENSG00000144867	SRPRB	922.401	715.349	1129.45	1.57888	0.658905	0.00274714	0.0493218
1018	ENSG00000074695	LMAN1	2537.13	1967.08	3107.19	1.5796	0.659557	0.00214357	0.0409373
1019	ENSG00000113194	FAF2	1305.69	1011.96	1599.42	1.58052	0.6604	0.0026468	0.0481181
1020	ENSG00000079459	FDFT1	3241.91	2512.18	3971.65	1.58096	0.660799	0.00197941	0.0385859
1021	ENSG00000135624	CCT7	3802.23	2945.22	4659.23	1.58196	0.661717	0.00195088	0.03825
1022	ENSG00000151327	FAM177A1	731.343	566.302	896.384	1.58287	0.662547	0.00250498	0.0461198
1023	ENSG00000104331	IMPAD1	1435.98	1111.81	1760.16	1.58314	0.662793	0.002208	0.0417735
1024	ENSG00000023228	NDUFS1	1002.1	775.7	1228.49	1.58372	0.66332	0.00256219	0.0468746
1025	ENSG00000030066	NUP160	1961.95	1517.95	2405.95	1.585	0.664484	0.00238138	0.0443079
1026	ENSG00000173692	PSMD1	2014.03	1557.23	2470.82	1.58667	0.666005	0.00184798	0.0368577
1027	ENSG00000171262	FAM98B	997.009	770.836	1223.18	1.58682	0.666141	0.00271886	0.0489662
1028	ENSG00000102054	RBBP7	2677.33	2067.56	3287.11	1.58985	0.668893	0.00197094	0.0385302
1029	ENSG00000113583	C5orf15	979.24	756.168	1202.31	1.59001	0.669031	0.00225354	0.0424169
1030	ENSG00000164919	COX6C	2042.65	1577.1	2508.19	1.59038	0.669367	0.00197905	0.0385859
1031	ENSG00000131100	ATP6V1E1	2247.95	1734.48	2761.42	1.59207	0.670905	0.00162868	0.0336101
1032	ENSG00000105402	NAPA	2280.05	1758.99	2801.12	1.59246	0.671261	0.00197447	0.0385445
1033	ENSG00000095319	NUP188	2748.98	2120.56	3377.41	1.5927	0.671473	0.00198401	0.0386376
1034	ENSG00000179041	RRS1	565.372	436.006	694.739	1.59342	0.672123	0.00245646	0.0454495
1035	ENSG00000131378	RFTN1	2736.84	2110.44	3363.25	1.59363	0.672314	0.00181479	0.0363209
1036	ENSG00000170515	PA2G4	3266.55	2518.58	4014.52	1.59396	0.672615	0.00179678	0.0360675
1037	ENSG00000124571	XPO5	1358.76	1047.42	1670.1	1.59448	0.673088	0.00220705	0.0417735
1038	ENSG00000115233	PSMD14	954.133	735.377	1172.89	1.59495	0.673511	0.00257223	0.0469947
1039	ENSG00000155189	AGPAT5	636.042	490.133	781.951	1.59538	0.673903	0.00250996	0.0461905
1040	ENSG00000107951	MTPAP	621.547	478.916	764.179	1.59564	0.674136	0.00276148	0.0494476
1041	ENSG00000104980	TIMM44	782.632	603.011	962.253	1.59575	0.674232	0.0025619	0.0468746
1042	ENSG00000103342	GSPT1	3725.99	2870.78	4581.19	1.5958	0.67428	0.00194366	0.038164
1043	ENSG00000120533	ENY2	1153.59	888.458	1418.72	1.59683	0.67521	0.00187985	0.0371454
1044	ENSG00000167085	PHB	1464.9	1127.77	1802.04	1.59787	0.676152	0.00175538	0.0354829
1045	ENSG00000044574	HSPA5	6729.49	5177.07	8281.91	1.59973	0.677828	0.00187266	0.0370576
1046	ENSG00000136518	ACTL6A	1222.26	939.504	1505.01	1.60191	0.679797	0.00186866	0.0369965
1047	ENSG00000136811	ODF2	1442.08	1108.29	1775.87	1.60235	0.680189	0.00198993	0.0387117
1048	ENSG00000109519	GRPEL1	702.427	539.651	865.202	1.60326	0.68101	0.00189198	0.0373304
1049	ENSG00000131495	NDUFA2	756.369	580.867	931.871	1.60428	0.681923	0.00215742	0.0411047
1050	ENSG00000135441	BLOC1S1	930.333	714.426	1146.24	1.60442	0.682053	0.00211408	0.0405303
1051	ENSG00000166902	MRPL16	815.402	626.074	1004.73	1.60481	0.682402	0.00231998	0.0434069
1052	ENSG00000171867	PRNP	2717.33	2085.99	3348.67	1.60532	0.682858	0.00192979	0.0379654
1053	ENSG00000142507	PSMB6	962.941	738.935	1186.95	1.60629	0.683736	0.00214647	0.0409732
1054	ENSG00000134049	IER3IP1	884.574	678.54	1090.61	1.60729	0.684628	0.00173257	0.0351096
1055	ENSG00000150753	CCT5	3466.44	2658.92	4273.97	1.60741	0.684738	0.00121895	0.0271566
1056	ENSG00000283024	ATAD1	755.51	579.499	931.521	1.60746	0.684783	0.00205339	0.0397402
1057	ENSG00000163918	RFC4	614.03	470.944	757.115	1.60766	0.684958	0.00268725	0.0485526
1058	ENSG00000110955	ATP5B	7575.59	5808.44	9342.74	1.60848	0.685695	0.00143113	0.030609
1059	ENSG00000138138	ATAD1	755.547	579.294	931.8	1.60851	0.685726	0.00202407	0.0393043
1060	ENSG00000116237	ICMT	1347.36	1032.7	1662.02	1.60939	0.686512	0.00173743	0.0351885
1061	ENSG00000163463	KRTCAP2	1130.92	866.79	1395.05	1.60945	0.686564	0.00225544	0.0424328
1062	ENSG00000132475	H3F3B	12742.1	9765.07	15719.1	1.60972	0.686813	0.0014927	0.031544
1063	ENSG00000143742	SRP9	4376.18	3352.97	5399.4	1.61033	0.687357	0.00136789	0.0296019
1064	ENSG00000135387	CAPRIN1	4440.92	3402.48	5479.36	1.6104	0.687419	0.00141475	0.0303563
1065	ENSG00000084463	WBP11	2570.59	1968.54	3172.63	1.61167	0.688554	0.00168129	0.0344008
1066	ENSG00000106355	LSM5	823.444	630.581	1016.31	1.6117	0.688581	0.00161646	0.033409
1067	ENSG00000129084	PSMA1	2890.94	2213.46	3568.41	1.61214	0.688976	0.00152258	0.0320082
1068	ENSG00000145365	TIFA	811.265	621.016	1001.51	1.6127	0.68948	0.00180554	0.0361895
1069	ENSG00000157796	WDR19	976.069	747.018	1205.12	1.61324	0.689962	0.00179184	0.0360041
1070	ENSG00000066044	ELAVL1	1542.69	1180.67	1904.71	1.61324	0.689963	0.00171182	0.0348286
1071	ENSG00000117394	SLC2A1	1193.86	913.654	1474.07	1.61338	0.690089	0.00188895	0.037307
1072	ENSG00000133318	RTN3	1247.75	954.888	1540.62	1.6134	0.690106	0.00186469	0.0369902
1073	ENSG00000141994	DUS3L	945.279	723.268	1167.29	1.61391	0.690561	0.00184485	0.0368133
1074	ENSG00000177889	UBE2N	2421.77	1852.87	2990.67	1.61408	0.690709	0.00129268	0.0283382
1075	ENSG00000123136	DDX39A	3045.37	2329.86	3760.87	1.61421	0.690825	0.00133391	0.0290959
1076	ENSG00000196924	FLNA	22594.9	17271.3	27918.5	1.61646	0.69284	0.00124681	0.0275866
1077	ENSG00000196850	PPTC7	2083.05	1592.04	2574.06	1.61683	0.693166	0.00143719	0.0306914
1078	ENSG00000114850	SSR3	2024.84	1546.94	2502.73	1.61786	0.694084	0.00145009	0.0308853
1079	ENSG00000104853	CLPTM1	1684.54	1286.77	2082.31	1.61824	0.694426	0.00169817	0.0346029
1080	ENSG00000198830	HMGN2	9481.28	7240.23	11722.3	1.61905	0.695151	0.00121475	0.0270995
1081	ENSG00000116649	SRM	978.276	746.629	1209.92	1.62052	0.696454	0.00134419	0.0291846
1082	ENSG00000169446	MMGT1	744.773	568.11	921.437	1.62193	0.697715	0.00178601	0.0359405
1083	ENSG00000136240	KDELR2	846.966	646.038	1047.89	1.62203	0.6978	0.00158368	0.0329277
1084	ENSG00000155959	VBP1	974.692	743.378	1206.01	1.62233	0.698069	0.00153601	0.0321759
1085	ENSG00000139146	FAM60A	947.597	722.664	1172.53	1.62251	0.698228	0.0016428	0.0338361
1086	ENSG00000129625	REEP5	1837.46	1401.16	2273.76	1.62278	0.698464	0.00156344	0.0326468
1087	ENSG00000086200	IPO11	381.335	290.675	471.994	1.62379	0.699365	0.00209795	0.0403287
1088	ENSG00000205339	IPO7	3111.54	2370.8	3852.28	1.62488	0.700334	0.00105895	0.0245522
1089	ENSG00000067082	KLF6	7603.98	5793.69	9414.28	1.62492	0.700368	0.00154961	0.0324081
1090	ENSG00000174197	MGA	2917.1	2222.62	3611.58	1.62492	0.700371	0.00152714	0.0320849
1091	ENSG00000167130	DOLPP1	266.444	202.994	329.893	1.62514	0.700562	0.00260537	0.0475142
1092	ENSG00000074319	TSG101	863.136	657.471	1068.8	1.62563	0.700995	0.00123698	0.0274142
1093	ENSG00000171223	JUNB	4155.81	3165.56	5146.07	1.62564	0.70101	0.00122042	0.0271661
1094	ENSG00000133935	C14orf1	947.144	721.273	1173.01	1.62631	0.701603	0.0014312	0.030609
1095	ENSG00000188522	FAM83G	449.389	341.971	556.808	1.62823	0.703307	0.00251468	0.0462086
1096	ENSG00000172586	CHCHD1	521.936	397.157	646.715	1.62836	0.703423	0.00202723	0.0393352
1097	ENSG00000089195	TRMT6	673.741	512.545	834.936	1.629	0.703986	0.00143804	0.0306934
1098	ENSG00000272886	DCP1A	1532.84	1165.73	1899.96	1.62984	0.704728	0.00147308	0.0312271
1099	ENSG00000111371	SLC38A1	12590.4	9574.59	15606.3	1.62997	0.704846	0.00113871	0.0258883
1100	ENSG00000123989	CHPF	415.114	315.634	514.593	1.63035	0.705179	0.00232851	0.0435444
1101	ENSG00000095951	HIVEP1	1531.67	1164.6	1898.74	1.63038	0.705208	0.00150366	0.0317114
1102	ENSG00000101310	SEC23B	1545.36	1174.54	1916.17	1.63141	0.706124	0.00114294	0.0259553
1103	ENSG00000145912	NHP2	1036.54	787.615	1285.47	1.63211	0.706738	0.00132177	0.0288902
1104	ENSG00000243749	TMEM35B	828.68	629.219	1028.14	1.634	0.708404	0.00165196	0.0339692
1105	ENSG00000183011	NAA38	395.98	300.618	491.342	1.63444	0.708796	0.00197183	0.0385302
1106	ENSG00000025156	HSF2	833.889	632.971	1034.81	1.63484	0.709151	0.00127181	0.028002
1107	ENSG00000127922	SEM1	1019.99	774.09	1265.89	1.63533	0.70958	0.00130452	0.0285667
1108	ENSG00000037241	RPL26L1	319.281	242.307	396.256	1.63534	0.709593	0.00209209	0.040258
1109	ENSG00000106628	POLD2	1034.82	785.33	1284.31	1.63537	0.709617	0.00116716	0.0262703
1110	ENSG00000265401	RP11-138I1.4	2981.76	2262.75	3700.77	1.63552	0.70975	0.00104849	0.0244696
1111	ENSG00000115419	GLS	6000.38	4552.05	7448.71	1.63634	0.710475	0.000955937	0.022796
1112	ENSG00000283852	BCAP29	329.542	249.979	409.105	1.63656	0.710664	0.00214	0.0409077
1113	ENSG00000040199	PHLPP2	578.459	438.709	718.209	1.6371	0.711138	0.00154642	0.0323749
1114	ENSG00000170315	UBB	6585.1	4992.44	8177.76	1.63803	0.711959	0.00105205	0.024524
1115	ENSG00000198258	UBL5	1639.81	1243.17	2036.45	1.63811	0.712032	0.00143693	0.0306914
1116	ENSG00000166340	TPP1	5499.23	4168.14	6830.32	1.6387	0.712549	0.00111942	0.0256123
1117	ENSG00000166446	CDYL2	993.377	752.778	1233.98	1.63923	0.713018	0.00120647	0.0269444
1118	ENSG00000112697	TMEM30A	4496.77	3407.14	5586.39	1.63961	0.713354	0.000916524	0.0221697
1119	ENSG00000125821	DTD1	504.904	382.389	627.42	1.64079	0.714389	0.00176934	0.0356581
1120	ENSG00000086758	HUWE1	10384.4	7864.25	12904.5	1.64091	0.714496	0.000884223	0.0215559
1121	ENSG00000163399	ATP1A1	8756.99	6631.5	10882.5	1.64103	0.714601	0.000988973	0.0234639
1122	ENSG00000182504	CEP97	641.055	485.372	796.738	1.6415	0.715015	0.00144948	0.0308853
1123	ENSG00000166275	BORCS7	504.878	382.005	627.751	1.6433	0.7166	0.00145619	0.0309991
1124	ENSG00000100804	PSMB5	723.923	547.663	900.182	1.64368	0.71693	0.00105446	0.024524
1125	ENSG00000131669	NINJ1	1338.46	1012.41	1664.5	1.6441	0.717298	0.000935836	0.0225157
1126	ENSG00000066422	ZBTB11	2232.47	1688.54	2776.4	1.64426	0.717436	0.00115532	0.0261339
1127	ENSG00000103121	CMC2	601.232	454.741	747.723	1.64428	0.71746	0.00208857	0.0402095
1128	ENSG00000173436	MINOS1	843.464	637.834	1049.09	1.64478	0.717891	0.00121853	0.0271566
1129	ENSG00000121390	PSPC1	1608.24	1215.74	2000.74	1.6457	0.718703	0.00104723	0.0244544
1130	ENSG00000264522	OTUD7B	429.011	324.273	533.748	1.64598	0.71895	0.00182573	0.0364858
1131	ENSG00000276701	MIF	1689.1	1276.31	2101.9	1.64687	0.719723	0.00113235	0.0257872
1132	ENSG00000054983	GALC	1016.93	768.384	1265.48	1.64694	0.719789	0.00140169	0.0301081
1133	ENSG00000102580	DNAJC3	1176.35	888.619	1464.08	1.64759	0.720361	0.0010328	0.0242152
1134	ENSG00000109534	GAR1	445.025	336.169	553.881	1.64763	0.720389	0.00171572	0.0348728
1135	ENSG00000164134	NAA15	1328.78	1003.73	1653.84	1.6477	0.720453	0.000900822	0.0218814
1136	ENSG00000179091	CYC1	1021.28	771.33	1271.23	1.6481	0.720808	0.00105619	0.0245387
1137	ENSG00000198792	TMEM184B	1073.26	810.437	1336.09	1.64861	0.721247	0.00132357	0.0288902
1138	ENSG00000138443	ABI2	1008.18	761.284	1255.07	1.64862	0.721259	0.00153131	0.032125
1139	ENSG00000165175	MID1IP1	1406.74	1062.21	1751.27	1.64871	0.721338	0.00123069	0.0272896
1140	ENSG00000258634	RP4-773N10.4	375.101	283.166	467.036	1.64933	0.721883	0.00264064	0.0480276
1141	ENSG00000166965	RCCD1	333.849	252.012	415.686	1.64947	0.722004	0.00215421	0.0411016
1142	ENSG00000110848	CD69	1397.35	1054.27	1740.44	1.65085	0.723209	0.000934682	0.0225024
1143	ENSG00000109046	WSB1	4278.1	3226.96	5329.24	1.65148	0.723755	0.00111251	0.0254932
1144	ENSG00000138303	ASCC1	636.758	480.115	793.401	1.65252	0.72467	0.00142314	0.030513
1145	ENSG00000140374	ETFA	1201.73	906.06	1497.41	1.65266	0.724789	0.000864724	0.0211954
1146	ENSG00000128973	CLN6	672.193	506.792	837.594	1.65274	0.724858	0.000862766	0.0211859
1147	ENSG00000119537	KDSR	2299.36	1733.19	2865.53	1.65333	0.725374	0.000843319	0.0208603
1148	ENSG00000170860	LSM3	870.456	656.078	1084.83	1.65351	0.725534	0.000920037	0.0222281
1149	ENSG00000149792	MRPL49	1276.98	962.445	1591.52	1.65362	0.725627	0.00105422	0.024524
1150	ENSG00000178127	NDUFV2	1731.35	1304.61	2158.08	1.65419	0.726126	0.00100694	0.0237603
1151	ENSG00000044115	CTNNA1	906.129	682.762	1129.5	1.6543	0.726225	0.000870099	0.0213014
1152	ENSG00000123595	RAB9A	479.458	361.228	597.687	1.6546	0.726481	0.00151079	0.0317828
1153	ENSG00000084733	RAB10	2820.3	2123.73	3516.88	1.65599	0.727696	0.000741484	0.0189434
1154	ENSG00000173264	GPR137	562.936	423.878	701.993	1.65612	0.727806	0.0013812	0.0297786
1155	ENSG00000148840	PPRC1	1489.69	1121.58	1857.8	1.65641	0.728064	0.000877573	0.0214196
1156	ENSG00000139644	TMBIM6	14707.1	11071.3	18343	1.65681	0.728409	0.000781407	0.0197391
1157	ENSG00000196591	HDAC2	2190.04	1648.4	2731.67	1.65717	0.728721	0.000700201	0.0181916
1158	ENSG00000213639	PPP1CB	3681.28	2770.64	4591.92	1.65735	0.728881	0.000711485	0.0184094
1159	ENSG00000254093	PINX1	289.194	217.624	360.765	1.65775	0.729227	0.00194835	0.0382213
1160	ENSG00000181163	NPM1	19300.9	14523.7	24078.1	1.65784	0.729308	0.000457505	0.0135141
1161	ENSG00000103363	ELOB	1421.75	1069.45	1774.05	1.65884	0.730175	0.000885202	0.0215667
1162	ENSG00000109133	TMEM33	957.181	719.875	1194.49	1.6593	0.730572	0.00101987	0.0239676
1163	ENSG00000131871	SELENOS	806.883	606.579	1007.19	1.66044	0.731565	0.00100693	0.0237603
1164	ENSG00000131061	ZNF341	208.146	156.466	259.826	1.6606	0.731702	0.00240941	0.0447676
1165	ENSG00000188021	UBQLN2	1669.13	1254.58	2083.68	1.66085	0.731925	0.000719629	0.0185136
1166	ENSG00000120265	PCMT1	1079.19	810.978	1347.41	1.66147	0.732456	0.000791075	0.0198964
1167	ENSG00000106153	CHCHD2	3130.12	2351.96	3908.27	1.66171	0.732666	0.00068465	0.0178867
1168	ENSG00000170836	PPM1D	401.116	301.328	500.903	1.66232	0.733194	0.00137222	0.0296482
1169	ENSG00000084073	ZMPSTE24	945.159	709.878	1180.44	1.66288	0.733684	0.000787492	0.0198238
1170	ENSG00000139921	TMX1	1061.75	797.445	1326.06	1.66288	0.733684	0.000806388	0.0201837
1171	ENSG00000120688	WBP4	476.953	358.04	595.867	1.66425	0.73487	0.00119093	0.0266979
1172	ENSG00000163950	SLBP	1352.27	1014.88	1689.66	1.66488	0.735421	0.00175511	0.0354829
1173	ENSG00000146386	ABRACL	1385.02	1039.43	1730.6	1.66495	0.735475	0.000618259	0.0167132
1174	ENSG00000160124	CCDC58	264.363	198.399	330.328	1.66497	0.735494	0.00145736	0.0310077
1175	ENSG00000149084	HSD17B12	795.942	597.322	994.562	1.66503	0.735551	0.00220057	0.0417108
1176	ENSG00000178741	COX5A	1112.68	834.978	1390.39	1.66518	0.735675	0.000712556	0.0184176
1177	ENSG00000137547	MRPL15	544.148	408.327	679.968	1.66525	0.735743	0.000824443	0.0204684
1178	ENSG00000125971	DYNLRB1	1131.3	848.891	1413.7	1.66535	0.735824	0.000971966	0.023151
1179	ENSG00000124802	EEF1E1	396.097	297.153	495.04	1.66594	0.736337	0.00202761	0.0393352
1180	ENSG00000132341	RAN	5122.9	3841.52	6404.27	1.66712	0.737356	0.000562035	0.0155192
1181	ENSG00000101557	USP14	1809.97	1357.15	2262.78	1.6673	0.737514	0.000645804	0.0171937
1182	ENSG00000143256	PFDN2	555.495	416.515	694.475	1.66735	0.737556	0.00106186	0.0245973
1183	ENSG00000187325	TAF9B	1636.33	1226.66	2046	1.66795	0.738073	0.000982359	0.0233573
1184	ENSG00000082153	BZW1	6563.84	4919.62	8208.06	1.66843	0.738494	0.00266856	0.0483715
1185	ENSG00000119139	TJP2	594.278	445.412	743.144	1.66844	0.738501	0.000737972	0.0189014
1186	ENSG00000110104	CCDC86	316.256	236.944	395.567	1.66945	0.739376	0.00116719	0.0262703
1187	ENSG00000170606	HSPA4	2609.99	1955.39	3264.59	1.66954	0.739447	0.000629025	0.0169027
1188	ENSG00000020426	MNAT1	230.233	172.422	288.044	1.67058	0.740347	0.00167761	0.0343571
1189	ENSG00000172667	ZMAT3	1257.33	940.991	1573.66	1.67235	0.741873	0.00073717	0.0189014
1190	ENSG00000169972	PUSL1	177.859	133.101	222.616	1.67253	0.74203	0.00275209	0.0493668
1191	ENSG00000162775	RBM15	741.818	555.128	928.509	1.6726	0.742096	0.000902833	0.021904
1192	ENSG00000128595	CALU	986.534	738.219	1234.85	1.67274	0.742214	0.000573851	0.0157655
1193	ENSG00000105676	ARMC6	645.475	482.838	808.112	1.67367	0.743015	0.00078118	0.0197391
1194	ENSG00000065150	IPO5	2858.44	2137.7	3579.18	1.67431	0.743566	0.000469103	0.0137509
1195	ENSG00000102144	PGK1	12573.2	9401.41	15745	1.67475	0.743944	0.000621921	0.0167724
1196	ENSG00000105341	ATP5SL	637.674	476.629	798.719	1.67577	0.744821	0.00101653	0.0239194
1197	ENSG00000104979	C19orf53	1175.37	878.132	1472.61	1.67698	0.745866	0.000876305	0.0214144
1198	ENSG00000106554	CHCHD3	723.491	540.319	906.662	1.67801	0.746753	0.000712947	0.0184176
1199	ENSG00000119004	CYP20A1	436.41	325.878	546.943	1.67837	0.747059	0.00130826	0.0286332
1200	ENSG00000174851	YIF1A	506.544	378.224	634.863	1.67853	0.747202	0.00102217	0.0240077
1201	ENSG00000119705	SLIRP	403.471	301.245	505.697	1.67869	0.747335	0.00109351	0.0252293
1202	ENSG00000213533	TMEM110	1332.51	993.741	1671.29	1.68181	0.750017	0.000852679	0.0209968
1203	ENSG00000139496	NUP58	1587.54	1183.79	1991.29	1.68214	0.750296	0.000498795	0.0142652
1204	ENSG00000231945	VARS	682.455	508.711	856.199	1.68307	0.751099	0.000700369	0.0181916
1205	ENSG00000198937	CCDC167	368.615	274.67	462.56	1.68406	0.75194	0.00136233	0.0294975
1206	ENSG00000166848	TERF2IP	2356.82	1755.24	2958.41	1.68547	0.75315	0.000610419	0.0165455
1207	ENSG00000078902	TOLLIP	1149.46	855.394	1443.53	1.68756	0.75494	0.00073291	0.0188075
1208	ENSG00000050393	MCUR1	533.502	396.99	670.014	1.68774	0.755089	0.000787699	0.0198238
1209	ENSG00000183207	RUVBL2	714.029	531.314	896.743	1.68778	0.755129	0.000648517	0.0172546
1210	ENSG00000116221	MRPL37	813.976	605.459	1022.49	1.68879	0.755988	0.000683286	0.0178741
1211	ENSG00000113575	PPP2CA	3130.16	2328.09	3932.23	1.68904	0.756204	0.000520449	0.0146873
1212	ENSG00000282844	ACTN4	2193.84	1631.59	2756.1	1.68921	0.756351	0.000534727	0.0149857
1213	ENSG00000132510	KDM6B	2532.51	1883.28	3181.73	1.68946	0.756561	0.000668237	0.0175941
1214	ENSG00000196497	IPO4	880.35	654.655	1106.05	1.68951	0.756604	0.000636068	0.0170241
1215	ENSG00000143569	UBAP2L	4471.35	3324.86	5617.84	1.68965	0.756722	0.000495753	0.0142272
1216	ENSG00000154518	ATP5G3	2046.41	1521.31	2571.5	1.69032	0.757296	0.000474621	0.0138262
1217	ENSG00000119899	SLC17A5	474.919	352.989	596.849	1.69084	0.757744	0.000951912	0.0227366
1218	ENSG00000100462	PRMT5	739.176	549.302	929.05	1.69133	0.758157	0.000740622	0.0189434
1219	ENSG00000143621	ILF2	2875.84	2136.88	3614.81	1.69163	0.758414	0.000405957	0.0122966
1220	ENSG00000168610	STAT3	9096.65	6759.07	11434.2	1.69169	0.758461	0.000550257	0.0152938
1221	ENSG00000170270	GON7	152.685	113.427	191.943	1.69222	0.758919	0.00217803	0.041361
1222	ENSG00000112695	COX7A2	1642.28	1219.92	2064.63	1.69244	0.759103	0.000473791	0.0138137
1223	ENSG00000011376	LARS2	522.102	387.716	656.489	1.69322	0.759772	0.0007376	0.0189014
1224	ENSG00000140030	GPR65	1059.02	786.422	1331.62	1.69326	0.759806	0.00126382	0.0278412
1225	ENSG00000004779	NDUFAB1	811.494	602.542	1020.45	1.69357	0.760067	0.000624227	0.0168122
1226	ENSG00000148835	TAF5	233.977	173.689	294.264	1.6942	0.760606	0.00172168	0.0349764
1227	ENSG00000125166	GOT2	1282.1	951.496	1612.7	1.69491	0.761209	0.000573551	0.0157655
1228	ENSG00000155368	DBI	1958.39	1453.38	2463.39	1.69495	0.76124	0.00266238	0.0483466
1229	ENSG00000132773	TOE1	383.766	284.791	482.741	1.69507	0.761344	0.00102846	0.0241273
1230	ENSG00000226950	DANCR	466.971	346.496	587.446	1.69539	0.761618	0.000807112	0.0201837
1231	ENSG00000154582	ELOC	704.183	522.458	885.908	1.69565	0.761841	0.000640672	0.0171133
1232	ENSG00000137494	ANKRD42	294.563	218.437	370.689	1.69701	0.762994	0.00151108	0.0317828
1233	ENSG00000141456	PELP1	1754.91	1300.65	2209.17	1.69851	0.764272	0.000506605	0.0144003
1234	ENSG00000140307	GTF2A2	785.721	582.17	989.273	1.69928	0.764927	0.00058439	0.0160116
1235	ENSG00000167904	TMEM68	315.419	233.7	397.139	1.69935	0.764987	0.00114778	0.0260362
1236	ENSG00000166595	FAM96B	830.782	615.541	1046.02	1.69936	0.764988	0.000663029	0.0174798
1237	ENSG00000182934	SRPRA	4417.21	3271.82	5562.6	1.70015	0.765666	0.000532626	0.0149683
1238	ENSG00000196365	LONP1	1829.39	1354.97	2303.81	1.70027	0.765764	0.00047209	0.0138038
1239	ENSG00000111775	COX6A1	1488.68	1102.22	1875.15	1.70126	0.7666	0.000438151	0.0130568
1240	ENSG00000188312	CENPP	179.749	133.059	226.439	1.70179	0.767056	0.00211749	0.040554
1241	ENSG00000115902	SLC1A4	5086.51	3764.66	6408.35	1.70224	0.767432	0.0016389	0.0338039
1242	ENSG00000085231	AK6	233.562	172.858	294.266	1.70236	0.767538	0.00108994	0.0251612
1243	ENSG00000170540	ARL6IP1	4843.82	3584.23	6103.4	1.70285	0.767948	0.000436236	0.0130285
1244	ENSG00000148459	PDSS1	100.901	74.6612	127.141	1.7029	0.767993	0.00276056	0.0494476
1245	ENSG00000145375	SPATA5	319.24	236.169	402.311	1.70349	0.768495	0.000819219	0.0204013
1246	ENSG00000173542	MOB1B	954.873	706.365	1203.38	1.70363	0.768608	0.000473353	0.0138108
1247	ENSG00000170340	B3GNT2	886.48	655.726	1117.23	1.70381	0.768764	0.000496328	0.0142272
1248	ENSG00000130402	ACTN4	2190.75	1619.3	2762.2	1.7058	0.770446	0.000424707	0.0127595
1249	ENSG00000163902	RPN1	3398.46	2510.72	4286.21	1.70717	0.771605	0.00033471	0.0105921
1250	ENSG00000240972	MIF	1640.75	1212.09	2069.42	1.70733	0.771738	0.000469598	0.0137509
1251	ENSG00000111647	UHRF1BP1L	636.361	470.041	802.681	1.70768	0.772041	0.000532246	0.014968
1252	ENSG00000105323	HNRNPUL1	8594.99	6345.14	10844.8	1.70916	0.773285	0.000512249	0.0145166
1253	ENSG00000116604	MEF2D	2862.89	2113.48	3612.31	1.70917	0.7733	0.000533866	0.0149823
1254	ENSG00000115539	PDCL3	665.612	491.158	840.067	1.71038	0.774318	0.000531482	0.0149569
1255	ENSG00000163344	PMVK	583.236	430.34	736.132	1.71058	0.774488	0.000633904	0.0169999
1256	ENSG00000174437	ATP2A2	3989.74	2943.34	5036.14	1.71103	0.774863	0.000305959	0.00990512
1257	ENSG00000138378	STAT4	2821.81	2081.19	3562.43	1.71172	0.77545	0.000454447	0.0134434
1258	ENSG00000124207	CSE1L	1767.46	1303.55	2231.37	1.71176	0.775477	0.000296646	0.00965781
1259	ENSG00000198380	GFPT1	1033.97	762.506	1305.44	1.71204	0.775719	0.000503346	0.0143245
1260	ENSG00000198952	SMG5	2706.93	1995.92	3417.95	1.71247	0.776078	0.00041898	0.0126437
1261	ENSG00000111231	GPN3	351.802	259.338	444.266	1.71308	0.77659	0.000629553	0.0169056
1262	ENSG00000143153	ATP1B1	517.016	381.01	653.022	1.71392	0.7773	0.00081439	0.0203061
1263	ENSG00000167969	ECI1	402.23	296.305	508.156	1.71498	0.778191	0.000821967	0.0204489
1264	ENSG00000186010	NDUFA13	1810.76	1333.65	2287.87	1.7155	0.778628	0.000370577	0.011474
1265	ENSG00000182117	NOP10	1015.22	747.649	1282.79	1.71577	0.778856	0.00042791	0.0128272
1266	ENSG00000136560	TANK	2426.66	1786.74	3066.59	1.71631	0.779307	0.00173821	0.0351885
1267	ENSG00000026652	AGPAT4	362.324	266.769	457.878	1.71638	0.779371	0.00117358	0.0263846
1268	ENSG00000120053	GOT1	421.469	310.176	532.762	1.71761	0.780405	0.000676575	0.0177664
1269	ENSG00000133265	HSPBP1	567.384	417.525	717.243	1.71785	0.780601	0.000549301	0.0152777
1270	ENSG00000118363	SPCS2	1421.44	1045.95	1796.93	1.71799	0.780721	0.000416587	0.0125823
1271	ENSG00000197785	ATAD3A	535.482	394.021	676.943	1.71804	0.780763	0.000523143	0.014753
1272	ENSG00000103018	CYB5B	1892.22	1392.34	2392.1	1.71804	0.780764	0.000252534	0.00855909
1273	ENSG00000099341	PSMD8	2005.6	1475.15	2536.04	1.71917	0.781715	0.000305106	0.00988552
1274	ENSG00000263290	SCAMP3	879.904	646.892	1112.91	1.7204	0.782746	0.000451611	0.0133804
1275	ENSG00000266028	SRGAP2	642.394	472.177	812.611	1.72099	0.783239	0.000484221	0.0139868
1276	ENSG00000174903	RAB1B	3708.27	2725.67	4690.88	1.721	0.78325	0.00037648	0.0116301
1277	ENSG00000147536	GINS4	213.897	157.2	270.594	1.72134	0.783533	0.0011196	0.0256123
1278	ENSG00000124942	AHNAK	30827	22648.6	39005.5	1.72221	0.784257	0.000554656	0.0153738
1279	ENSG00000277161	PIGW	150.212	110.358	190.067	1.72228	0.784323	0.00161968	0.0334414
1280	ENSG00000275600	PIGW	150.212	110.358	190.067	1.72228	0.784323	0.00161968	0.0334414
1281	ENSG00000116521	SCAMP3	879.197	645.76	1112.64	1.72299	0.784911	0.000438941	0.0130707
1282	ENSG00000170542	SERPINB9	2486.72	1826.37	3147.06	1.72312	0.785021	0.000365707	0.011358
1283	ENSG00000198356	ASNA1	1100.21	807.809	1392.62	1.72395	0.785714	0.000394608	0.0120068
1284	ENSG00000076248	UNG	669.928	491.323	848.532	1.72704	0.788298	0.00042531	0.0127681
1285	ENSG00000106803	SEC61B	1277.49	936.674	1618.3	1.72771	0.788862	0.000304169	0.00986308
1286	ENSG00000143751	SDE2	702.853	514.969	890.737	1.72969	0.790512	0.00037772	0.0116341
1287	ENSG00000080854	IGSF9B	304.055	222.678	385.431	1.73089	0.791513	0.000583088	0.0159867
1288	ENSG00000164050	PLXNB1	280.475	205.401	355.549	1.731	0.791603	0.0012805	0.0281169
1289	ENSG00000078246	TULP3	251.579	184.168	318.991	1.73207	0.792497	0.000951915	0.0227366
1290	ENSG00000170296	GABARAP	3652.34	2673.17	4631.5	1.73259	0.792929	0.000294644	0.00961585
1291	ENSG00000074842	MYDGF	799.123	584.709	1013.54	1.7334	0.793608	0.000351487	0.0109805
1292	ENSG00000141522	ARHGDIA	5286.53	3867.69	6705.36	1.73369	0.793842	0.000254582	0.0085997
1293	ENSG00000166562	SEC11C	1461.07	1068.7	1853.44	1.73429	0.794346	0.000270618	0.00901219
1294	ENSG00000074800	ENO1	18586	13590.6	23581.3	1.73512	0.795034	0.000241479	0.00823961
1295	ENSG00000147592	LACTB2	295.992	216.3	375.684	1.73687	0.796488	0.000660151	0.0174494
1296	ENSG00000265354	TIMM23	596.884	436.11	757.658	1.73731	0.796856	0.00034447	0.0108192
1297	ENSG00000092841	MYL6	10966.7	8012.69	13920.7	1.73734	0.796879	0.000210687	0.00755179
1298	ENSG00000173915	USMG5	919.356	671.508	1167.2	1.73818	0.79758	0.000321581	0.0102794
1299	ENSG00000113966	ARL6	174.589	127.468	221.709	1.73933	0.798528	0.0011264	0.0257189
1300	ENSG00000173113	TRMT112	1693.81	1236.13	2151.49	1.7405	0.7995	0.00030711	0.00991871
1301	ENSG00000133657	ATP13A3	3270.21	2383.7	4156.73	1.74382	0.802248	0.000202199	0.00729936
1302	ENSG00000006451	RALA	2646.52	1928.13	3364.92	1.74517	0.80337	0.000184275	0.00676088
1303	ENSG00000277773	SMN2	228.203	166.209	290.198	1.74599	0.804044	0.000986565	0.0234298
1304	ENSG00000163964	PIGX	783.267	570.47	996.064	1.74604	0.804086	0.000329937	0.0104885
1305	ENSG00000198406	BZW1P2	481.526	350.53	612.522	1.74742	0.805226	0.000920603	0.0222285
1306	ENSG00000213977	TAX1BP3	456.67	332.364	580.977	1.74801	0.805715	0.000437591	0.0130497
1307	ENSG00000144357	UBR3	1228.42	893.957	1562.88	1.74827	0.805928	0.000306319	0.00990512
1308	ENSG00000158615	PPP1R15B	2631.96	1914.03	3349.9	1.75018	0.807506	0.0002383	0.00816555
1309	ENSG00000100412	ACO2	2188.83	1591.75	2785.9	1.75021	0.807525	0.000231425	0.00801138
1310	ENSG00000129083	COPB1	4668.16	3393.69	5942.62	1.75108	0.808243	0.000188219	0.00688682
1311	ENSG00000134333	LDHA	12470.4	9064.79	15876.1	1.7514	0.808508	0.000203371	0.0073286
1312	ENSG00000075945	KIFAP3	716.479	520.731	912.227	1.75182	0.808855	0.000299827	0.00975354
1313	ENSG00000102898	NUTF2	1247.46	906.532	1588.39	1.75216	0.809135	0.000254447	0.0085997
1314	ENSG00000125356	NDUFA1	1371.53	996.665	1746.39	1.75223	0.809194	0.000232156	0.00802297
1315	ENSG00000129562	DAD1	1492.37	1084.44	1900.3	1.75233	0.809273	0.00022695	0.00790379
1316	ENSG00000110944	IL23A	204.596	148.619	260.573	1.7533	0.810072	0.00115064	0.0260718
1317	ENSG00000186395	KRT10	314.766	228.589	400.942	1.75399	0.810637	0.000717936	0.0184914
1318	ENSG00000239264	TXNDC5	962.692	699.047	1226.34	1.7543	0.810894	0.000212265	0.00756084
1319	ENSG00000104889	RNASEH2A	291.394	211.588	371.201	1.75436	0.810941	0.000488018	0.0140832
1320	ENSG00000139131	YARS2	432.407	313.848	550.966	1.75552	0.811898	0.000387346	0.0118661
1321	ENSG00000185883	ATP6V0C	1649.61	1197.13	2102.09	1.75595	0.81225	0.000217362	0.00764298
1322	ENSG00000130669	PAK4	256.065	185.813	326.317	1.75616	0.812424	0.000803479	0.0201389
1323	ENSG00000091640	SPAG7	1067.21	774.344	1360.08	1.75643	0.812646	0.000215287	0.00760438
1324	ENSG00000119655	NPC2	1839.33	1334.52	2344.14	1.75654	0.81274	0.000159402	0.00607979
1325	ENSG00000081760	AACS	638.246	462.959	813.533	1.75725	0.813317	0.00039431	0.0120068
1326	ENSG00000183617	MRPL54	483.632	350.78	616.485	1.75747	0.813501	0.00034136	0.0107336
1327	ENSG00000186283	TOR3A	1604.63	1163.38	2045.87	1.75855	0.814387	0.000211617	0.00755179
1328	ENSG00000099203	TMED1	312.582	226.589	398.575	1.75902	0.814774	0.000585647	0.0160243
1329	ENSG00000180773	SLC36A4	478.217	346.622	609.812	1.7593	0.814999	0.000378049	0.0116341
1330	ENSG00000079335	CDC14A	1338.03	969.633	1706.42	1.75986	0.815464	0.000320557	0.0102571
1331	ENSG00000075790	BCAP29	339.262	245.819	432.706	1.76027	0.815793	0.000423861	0.012753
1332	ENSG00000105983	LMBR1	1464.76	1060.99	1868.54	1.76112	0.81649	0.000250753	0.00850584
1333	ENSG00000126457	PRMT1	2169.39	1571.35	2767.43	1.76118	0.816543	0.000151605	0.00583188
1334	ENSG00000167114	SLC27A4	531.316	384.819	677.813	1.76138	0.816707	0.000280558	0.00923058
1335	ENSG00000099901	RANBP1	1437.78	1041.2	1834.35	1.76176	0.817015	0.00065132	0.017295
1336	ENSG00000138018	SELENOI	1111.74	805.081	1418.39	1.7618	0.817051	0.000181377	0.006702
1337	ENSG00000198843	SELENOT	2018.24	1461.51	2574.97	1.76185	0.817094	0.00015618	0.00596818
1338	ENSG00000123374	CDK2	1033.1	748.028	1318.18	1.7622	0.81738	0.000222899	0.00777609
1339	ENSG00000007080	CCDC124	644.048	466.313	821.783	1.7623	0.817459	0.000306445	0.00990512
1340	ENSG00000182004	SNRPE	1104.91	799.719	1410.09	1.76324	0.818225	0.000499994	0.0142693
1341	ENSG00000134248	LAMTOR5	1104.99	799.498	1410.49	1.76422	0.819032	0.000211561	0.00755179
1342	ENSG00000152223	EPG5	3050.73	2207.02	3894.44	1.76457	0.819316	0.000217933	0.00764903
1343	ENSG00000143158	MPC2	717.922	519.268	916.577	1.76513	0.819777	0.000221902	0.00776003
1344	ENSG00000138709	LARP1B	383.073	277.043	489.104	1.76544	0.820028	0.00038476	0.0118137
1345	ENSG00000179958	DCTPP1	481.583	348.282	614.884	1.76548	0.820057	0.000245108	0.00834232
1346	ENSG00000163349	HIPK1	4278.23	3092.45	5464.02	1.76689	0.821211	0.000196783	0.00713569
1347	ENSG00000075131	TIPIN	202.605	146.328	258.883	1.76919	0.823093	0.00122736	0.0272457
1348	ENSG00000101464	PIGU	350.083	252.698	447.468	1.77076	0.824372	0.000398725	0.0121229
1349	ENSG00000176208	ATAD5	425.224	306.931	543.518	1.77082	0.824414	0.00275029	0.0493564
1350	ENSG00000113811	SELENOK	693.663	500.603	886.724	1.77131	0.824817	0.000228996	0.0079591
1351	ENSG00000139579	NABP2	464.003	334.755	593.25	1.77219	0.825536	0.000264802	0.00887087
1352	ENSG00000154723	ATP5J	1088.07	784.614	1391.52	1.77351	0.826608	0.000148963	0.00576865
1353	ENSG00000129657	SEC14L1	1237.44	892.302	1582.57	1.77358	0.826666	0.00016949	0.00635528
1354	ENSG00000100297	MCM5	1804.85	1300.97	2308.72	1.77461	0.827506	0.000985444	0.0234169
1355	ENSG00000162385	MAGOH	819.439	590.604	1048.28	1.77492	0.827755	0.000205427	0.00738952
1356	ENSG00000144136	SLC20A1	2103.87	1515.78	2691.95	1.77595	0.828591	0.000117535	0.00477552
1357	ENSG00000144655	CSRNP1	767.662	552.988	982.336	1.77641	0.828968	0.000249829	0.00848872
1358	ENSG00000184831	APOO	125.399	90.2898	160.509	1.77771	0.830016	0.00158422	0.0329277
1359	ENSG00000167797	CDK2AP2	1058	761.255	1354.74	1.77961	0.831563	0.000211579	0.00755179
1360	ENSG00000138600	SPPL2A	1910.68	1374.47	2446.89	1.78025	0.832078	0.00122194	0.0271701
1361	ENSG00000113638	TTC33	436.027	313.619	558.435	1.78062	0.832376	0.000265507	0.00888711
1362	ENSG00000165240	ATP7A	1111.06	799.132	1423	1.78068	0.832425	0.000250214	0.00849468
1363	ENSG00000205155	PSENEN	449.936	323.518	576.355	1.78152	0.83311	0.000271584	0.00902217
1364	ENSG00000113013	HSPA9	6801.97	4890.55	8713.38	1.78168	0.833238	0.000101176	0.00426499
1365	ENSG00000101413	RPRD1B	955.757	687.078	1224.44	1.78209	0.833572	0.000171543	0.00640775
1366	ENSG00000134153	EMC7	859.857	618.081	1101.63	1.78235	0.833777	0.000161197	0.00613671
1367	ENSG00000196262	PPIA	15477.3	11115.8	19838.8	1.78475	0.835719	8.34624e-05	0.00368062
1368	ENSG00000143420	ENSA	3401.5	2442.76	4360.24	1.78496	0.835894	0.000114229	0.00468073
1369	ENSG00000163376	KBTBD8	209.965	150.772	269.158	1.7852	0.836082	0.000494743	0.0142209
1370	ENSG00000065665	SEC61A2	530.862	381.024	680.7	1.7865	0.837136	0.00100792	0.0237696
1371	ENSG00000185347	C14orf80	363.636	260.948	466.325	1.78704	0.837572	0.00027007	0.00900263
1372	ENSG00000100632	ERH	1703.63	1222.46	2184.8	1.78721	0.837711	0.000113687	0.00467076
1373	ENSG00000166401	SERPINB8	522.398	374.791	670.005	1.78768	0.838087	0.000229557	0.00796716
1374	ENSG00000211786	TRAV8-2	183.333	131.459	235.208	1.78922	0.839329	0.00110228	0.0253593
1375	ENSG00000100401	RANGAP1	3000.25	2150.29	3850.2	1.79055	0.840399	0.000111633	0.00460039
1376	ENSG00000100387	RBX1	1207.47	865.191	1549.76	1.79123	0.840953	0.000123069	0.00495557
1377	ENSG00000274336	CDIP1	195.567	140.126	251.007	1.79129	0.841003	0.00143182	0.030609
1378	ENSG00000147164	SNX12	838.943	601.113	1076.77	1.7913	0.841008	0.00014971	0.00577763
1379	ENSG00000080503	SMARCA2	5816.01	4167.12	7464.91	1.79138	0.841074	0.00010212	0.00429856
1380	ENSG00000141543	EIF4A3	1372.13	982.241	1762.02	1.79388	0.843083	0.000145588	0.00567596
1381	ENSG00000129667	RHBDF2	1436.58	1028.38	1844.79	1.79388	0.843084	0.000155191	0.005936
1382	ENSG00000197063	MAFG	1039.28	743.885	1334.67	1.79419	0.843336	0.000146961	0.00570204
1383	ENSG00000184678	HIST2H2BE	239.101	171.087	307.115	1.79508	0.844048	0.000473249	0.0138108
1384	ENSG00000276371	FAM60A	970.972	694.594	1247.35	1.7958	0.844624	0.000136129	0.00539556
1385	ENSG00000168439	STIP1	2670.79	1910.05	3431.53	1.79657	0.845243	8.40548e-05	0.00370134
1386	ENSG00000145354	CISD2	535.479	382.915	688.043	1.79685	0.845473	0.000166315	0.00626871
1387	ENSG00000167670	CHAF1A	511.209	365.542	656.875	1.79699	0.845579	0.000178879	0.00662295
1388	ENSG00000269955	C7orf55-LUC7L2	558.329	399.147	717.511	1.79761	0.84608	0.000198598	0.00719504
1389	ENSG00000118418	HMGN3	1298.43	927.867	1669	1.79875	0.846995	0.00010495	0.00439203
1390	ENSG00000227500	SCAMP4	908.484	649.051	1167.92	1.79942	0.847533	0.000164518	0.00623318
1391	ENSG00000277734	TRAC	13805.2	9862.6	17747.8	1.79951	0.847602	0.000137102	0.00540763
1392	ENSG00000185088	RPS27L	1428.15	1020.06	1836.24	1.80013	0.8481	9.86372e-05	0.00417974
1393	ENSG00000176340	COX8A	1417.56	1012.45	1822.66	1.80026	0.848203	0.000116814	0.00475098
1394	ENSG00000168701	TMEM208	405.096	289.246	520.946	1.80105	0.848836	0.000201936	0.00729637
1395	ENSG00000172270	BSG	3877.75	2767.13	4988.38	1.80273	0.85018	0.00010927	0.00453534
1396	ENSG00000165732	DDX21	4439.3	3167.77	5710.84	1.80279	0.850235	6.41412e-05	0.00296532
1397	ENSG00000169710	FASN	3380.86	2411.36	4350.37	1.80411	0.851289	7.49872e-05	0.00337176
1398	ENSG00000164167	LSM6	625.857	446.109	805.605	1.80585	0.852676	0.000149766	0.00577763
1399	ENSG00000112339	HBS1L	1592.44	1134.48	2050.4	1.80734	0.853871	7.82229e-05	0.0034901
1400	ENSG00000066583	ISOC1	396.064	282.158	509.97	1.80739	0.853909	0.000192201	0.00699257
1401	ENSG00000165644	COMTD1	152.464	108.606	196.321	1.80764	0.854107	0.000588433	0.0160839
1402	ENSG00000005022	SLC25A5	3194.67	2274.58	4114.76	1.80902	0.855207	7.10091e-05	0.00322152
1403	ENSG00000120254	MTHFD1L	581.04	413.414	748.666	1.81094	0.856735	0.00191489	0.0377272
1404	ENSG00000163577	EIF5A2	319.671	227.44	411.902	1.81103	0.856814	0.000233566	0.00805107
1405	ENSG00000162377	COA7	364.067	259.018	469.116	1.81113	0.85689	0.000213859	0.00758497
1406	ENSG00000154240	CEP112	242.285	172.325	312.245	1.81196	0.85755	0.00140084	0.0301081
1407	ENSG00000133398	MED10	806.495	573.587	1039.4	1.81211	0.85767	9.67545e-05	0.00413023
1408	ENSG00000183726	TMEM50A	2906.67	2066.7	3746.64	1.81286	0.858268	8.60659e-05	0.00377167
1409	ENSG00000184992	BRI3BP	579.008	411.564	746.451	1.81369	0.85893	0.000122126	0.0049296
1410	ENSG00000110107	PRPF19	2771.73	1969.74	3573.71	1.81431	0.859418	9.22003e-05	0.00397283
1411	ENSG00000205189	ZBTB10	668.216	474.467	861.966	1.81671	0.861325	0.000160121	0.00610149
1412	ENSG00000168214	RBPJ	3999.77	2838.27	5161.27	1.81846	0.862714	0.0010337	0.0242213
1413	ENSG00000005448	WDR54	448.473	318.128	578.818	1.81945	0.863502	0.000237393	0.00814139
1414	ENSG00000211817	TRAV38-2DV8	127.292	90.293	164.291	1.81953	0.863567	0.00121932	0.0271566
1415	ENSG00000171365	CLCN5	336.332	238.477	434.186	1.82067	0.864466	0.000179413	0.00663663
1416	ENSG00000108829	LRRC59	1156.1	819.718	1492.49	1.82073	0.864517	9.11252e-05	0.00395627
1417	ENSG00000143669	LYST	2760.62	1955.46	3565.78	1.8235	0.866714	0.00011303	0.00464849
1418	ENSG00000260852	FBXL19-AS1	116.942	82.8265	151.057	1.82378	0.866932	0.00110138	0.025353
1419	ENSG00000125995	ROMO1	447.42	316.683	578.156	1.82566	0.868417	0.000219079	0.00768257
1420	ENSG00000272269	RP11-500C11.3	171.769	121.555	221.984	1.8262	0.868842	0.000553154	0.0153427
1421	ENSG00000144381	HSPD1	5856.72	4143.87	7569.57	1.82669	0.869232	4.43664e-05	0.00229008
1422	ENSG00000101846	STS	118.724	83.9689	153.478	1.8278	0.870107	0.00157124	0.0327758
1423	ENSG00000104375	STK3	184.726	130.62	238.831	1.82844	0.870611	0.000680136	0.0178169
1424	ENSG00000128989	ARPP19	4035.89	2853.7	5218.08	1.82853	0.870684	0.000102586	0.00431098
1425	ENSG00000116133	DHCR24	1570.74	1109.2	2032.28	1.83221	0.873584	0.000171642	0.00640775
1426	ENSG00000163002	NUP35	217.063	153.257	280.868	1.83266	0.873939	0.00036447	0.0113383
1427	ENSG00000177606	JUN	3754.47	2649.72	4859.23	1.83387	0.874888	6.99895e-05	0.0031824
1428	ENSG00000143498	TAF1A	223.297	157.491	289.102	1.83568	0.876315	0.000290175	0.0094853
1429	ENSG00000276504	TFPT	102.183	72.0492	132.316	1.83647	0.876937	0.00112797	0.025731
1430	ENSG00000173706	HEG1	782.467	551.49	1013.44	1.83765	0.877859	0.000649607	0.0172609
1431	ENSG00000143612	C1orf43	2690.4	1895.77	3485.04	1.83833	0.878393	5.53658e-05	0.00267687
1432	ENSG00000172731	LRRC20	98.961	69.7173	128.205	1.83892	0.878862	0.000934468	0.0225024
1433	ENSG00000164953	TMEM67	185.004	130.275	239.734	1.84021	0.879872	0.000444476	0.013216
1434	ENSG00000134109	EDEM1	7115.36	5008.83	9221.88	1.84112	0.880586	4.82605e-05	0.00242911
1435	ENSG00000177917	ARL6IP6	614.052	432.215	795.888	1.84142	0.880817	0.000942667	0.0226128
1436	ENSG00000114529	C3orf52	104.391	73.4239	135.357	1.8435	0.882451	0.00104151	0.0243629
1437	ENSG00000168036	CTNNB1	5582.54	3925.88	7239.2	1.84397	0.882816	6.189e-05	0.00289545
1438	ENSG00000132963	POMP	1200.12	843.414	1556.83	1.84586	0.884295	0.000319967	0.0102571
1439	ENSG00000173276	ZBTB21	859.048	603.572	1114.52	1.84655	0.88483	0.000104237	0.00436672
1440	ENSG00000153391	INO80C	333.551	234.298	432.804	1.84724	0.885371	0.000165293	0.00624563
1441	ENSG00000189043	NDUFA4	2376.76	1668.54	3084.97	1.8489	0.886671	5.13216e-05	0.0025297
1442	ENSG00000171155	C1GALT1C1	537.278	376.932	697.624	1.8508	0.888146	9.22476e-05	0.00397283
1443	ENSG00000183520	UTP11	565.64	396.743	734.538	1.85142	0.888635	7.81532e-05	0.0034901
1444	ENSG00000143368	SF3B4	1432.32	1004.51	1860.13	1.85177	0.888904	5.89824e-05	0.00279442
1445	ENSG00000187741	FANCA	447.562	313.873	581.251	1.85186	0.888979	0.00252566	0.0463741
1446	ENSG00000254986	DPP3	1081.1	757.956	1404.24	1.85266	0.889602	5.64542e-05	0.00270686
1447	ENSG00000167468	GPX4	2416.66	1693.76	3139.56	1.8536	0.890334	4.7274e-05	0.00239435
1448	ENSG00000080839	RBL1	814.605	570.929	1058.28	1.85361	0.89034	6.11191e-05	0.00286933
1449	ENSG00000105771	SMG9	969.869	679.46	1260.28	1.85482	0.891282	6.58434e-05	0.00303134
1450	ENSG00000111328	CDK2AP1	241.886	169.449	314.322	1.85496	0.89139	0.000199757	0.00723058
1451	ENSG00000131848	ZSCAN5A	125.744	88.0827	163.406	1.85514	0.891528	0.000690648	0.0179853
1452	ENSG00000138821	SLC39A8	939.345	657.526	1221.16	1.85721	0.893139	0.00056034	0.015489
1453	ENSG00000179085	DPM3	216.205	151.329	281.08	1.85741	0.893292	0.000385184	0.0118178
1454	ENSG00000123353	ORMDL2	601.01	420.618	781.402	1.85775	0.893553	8.51874e-05	0.00374307
1455	ENSG00000136770	DNAJC1	665.205	465.368	865.043	1.85884	0.894401	9.12128e-05	0.00395627
1456	ENSG00000105443	CYTH2	1342.88	939.409	1746.36	1.859	0.894524	6.65338e-05	0.00305271
1457	ENSG00000176788	BASP1	532.186	372.262	692.11	1.8592	0.894683	0.0011587	0.0261664
1458	ENSG00000130725	UBE2M	860.774	601.893	1119.65	1.86022	0.895475	6.5613e-05	0.00302418
1459	ENSG00000147669	POLR2K	827.988	578.866	1077.11	1.86072	0.895862	5.92127e-05	0.00279932
1460	ENSG00000108518	PFN1	15414.2	10769.7	20058.6	1.8625	0.897242	3.31607e-05	0.00182082
1461	ENSG00000182199	SHMT2	1504.85	1051.26	1958.45	1.86297	0.897602	3.25697e-05	0.00179813
1462	ENSG00000092820	EZR	6167.29	4307.65	8026.93	1.86341	0.897946	4.1365e-05	0.00216553
1463	ENSG00000128590	DNAJB9	468.8	327.301	610.299	1.86464	0.898898	8.62111e-05	0.00377167
1464	ENSG00000182568	SATB1	7452.87	5202.85	9702.89	1.86492	0.899112	3.04625e-05	0.00172655
1465	ENSG00000104635	SLC39A14	725.87	506.355	945.385	1.86704	0.900753	4.2331e-05	0.00219622
1466	ENSG00000219200	RNASEK	1673.6	1166.58	2180.62	1.86924	0.902452	4.08618e-05	0.00214196
1467	ENSG00000137133	HINT2	378.249	263.539	492.959	1.87054	0.903451	0.000134107	0.00534156
1468	ENSG00000110801	PSMD9	930.764	648.433	1213.1	1.87081	0.903666	5.44401e-05	0.00263527
1469	ENSG00000159147	DONSON	377.441	262.933	491.949	1.87101	0.903814	9.85072e-05	0.00417974
1470	ENSG00000168175	MAPK1IP1L	1869.44	1301.77	2437.12	1.87215	0.904697	4.37192e-05	0.00225955
1471	ENSG00000145050	MANF	792.076	551.549	1032.6	1.87219	0.904726	5.18532e-05	0.00254969
1472	ENSG00000118503	TNFAIP3	7207.76	5018.54	9396.97	1.87245	0.904929	4.66258e-05	0.00238239
1473	ENSG00000136824	SMC2	1549.52	1078.54	2020.5	1.87337	0.905634	0.00170712	0.0347503
1474	ENSG00000130520	LSM4	1611.74	1121.67	2101.82	1.87384	0.905999	3.61201e-05	0.00193348
1475	ENSG00000155304	HSPA13	1182.66	822.926	1542.4	1.87429	0.906342	4.98986e-05	0.00248376
1476	ENSG00000112029	FBXO5	409.74	284.556	534.924	1.87985	0.910621	0.00131664	0.0288011
1477	ENSG00000228716	DHFR	1484.61	1030.96	1938.26	1.88006	0.910778	2.7029e-05	0.00157837
1478	ENSG00000198805	PNP	1618.49	1123.91	2113.06	1.8801	0.910806	2.54189e-05	0.00149731
1479	ENSG00000086015	MAST2	342.495	237.778	447.212	1.8808	0.911343	8.33413e-05	0.00368062
1480	ENSG00000114784	EIF1B	768.791	533.548	1004.03	1.8818	0.912116	4.66925e-05	0.00238279
1481	ENSG00000102245	CD40LG	586.079	406.139	766.02	1.88611	0.91541	0.000888184	0.0216134
1482	ENSG00000214194	LINC00998	557.979	386.563	729.395	1.88687	0.915997	0.000181735	0.006702
1483	ENSG00000082641	NFE2L1	3327.99	2305.53	4350.45	1.88696	0.916063	2.31083e-05	0.00140139
1484	ENSG00000158169	FANCC	182.129	126.084	238.173	1.889	0.91762	0.000211034	0.00755179
1485	ENSG00000183814	LIN9	208.764	144.511	273.016	1.88924	0.917807	0.000166368	0.00626871
1486	ENSG00000104671	DCTN6	497.814	344.586	651.043	1.88935	0.917888	4.1847e-05	0.00217669
1487	ENSG00000211788	TRAV13-1	411.119	284.548	537.689	1.88962	0.918098	0.000105755	0.00441416
1488	ENSG00000100926	TM9SF1	714.994	494.863	935.125	1.88966	0.918129	5.09944e-05	0.00252279
1489	ENSG00000170027	YWHAG	2524.18	1746.89	3301.46	1.8899	0.918313	2.42379e-05	0.00145037
1490	ENSG00000102781	KATNAL1	255.4	176.751	334.049	1.88995	0.918345	0.00167676	0.0343571
1491	ENSG00000205084	TMEM231	110.109	76.1733	144.045	1.89101	0.919159	0.000551975	0.0153254
1492	ENSG00000232112	TMA7	2565.77	1773.93	3357.6	1.89274	0.920479	3.18269e-05	0.00177944
1493	ENSG00000105173	CCNE1	206.975	143.094	270.857	1.89286	0.920569	0.00113444	0.0258202
1494	ENSG00000162783	IER5	1445.72	999.491	1891.95	1.89292	0.920612	2.9744e-05	0.00169771
1495	ENSG00000182362	YBEY	363.165	251.009	475.321	1.89364	0.921164	0.000102849	0.00431754
1496	ENSG00000111640	GAPDH	30934.1	21370.7	40497.5	1.895	0.922196	2.4436e-05	0.00145392
1497	ENSG00000134910	STT3A	1944.08	1342.51	2545.66	1.8962	0.923114	2.58434e-05	0.0015179
1498	ENSG00000165775	FUNDC2	1074.88	742.139	1407.63	1.89671	0.923503	3.2137e-05	0.00178888
1499	ENSG00000135617	PRADC1	131.235	90.5953	171.875	1.89717	0.923849	0.000331084	0.0105167
1500	ENSG00000173762	CD7	6102.35	4208.34	7996.35	1.90012	0.926092	0.00215607	0.0411047
1501	ENSG00000126003	PLAGL2	1100.65	758.635	1442.66	1.90165	0.927255	2.94668e-05	0.00168427
1502	ENSG00000205659	LIN52	368.466	253.925	483.008	1.90217	0.927647	5.95969e-05	0.0028142
1503	ENSG00000125835	SNRPB	2815.67	1939.99	3691.35	1.90276	0.928096	2.12535e-05	0.00131311
1504	ENSG00000167775	CD320	686.708	472.818	900.599	1.90475	0.929601	5.05198e-05	0.00250851
1505	ENSG00000103404	USP31	243.417	167.422	319.412	1.90783	0.931934	9.25459e-05	0.00397904
1506	ENSG00000196976	LAGE3	484.568	333.217	635.918	1.90842	0.932379	4.75889e-05	0.00240428
1507	ENSG00000167088	SNRPD1	1088.51	748.293	1428.72	1.9093	0.933046	0.000257485	0.0086805
1508	ENSG00000143570	SLC39A1	1360.6	935.2	1786	1.90975	0.933386	2.3824e-05	0.00142831
1509	ENSG00000165916	PSMC3	1572.84	1080.79	2064.9	1.91054	0.933983	1.8966e-05	0.00120679
1510	ENSG00000070761	CFAP20	598.221	410.94	785.502	1.91148	0.934689	2.91387e-05	0.0016726
1511	ENSG00000111678	C12orf57	1597.34	1096.57	2098.12	1.91335	0.936102	1.60177e-05	0.00104549
1512	ENSG00000211450	SELENOH	1954.24	1341.49	2566.98	1.91353	0.936235	2.06093e-05	0.00128775
1513	ENSG00000108588	CCDC47	1816.23	1246.72	2385.75	1.91361	0.936299	1.98004e-05	0.00125005
1514	ENSG00000243927	MRPS6	1734.25	1190.3	2278.2	1.91397	0.936566	2.81342e-05	0.0016288
1515	ENSG00000065978	YBX1	8654.46	5931.21	11377.7	1.91828	0.939812	1.33029e-05	0.000909362
1516	ENSG00000217128	FNIP1	985.385	674.988	1295.78	1.91971	0.94089	2.18763e-05	0.00134135
1517	ENSG00000102100	SLC35A2	345.354	236.509	454.199	1.92043	0.941431	5.76843e-05	0.00274761
1518	ENSG00000132640	BTBD3	101.004	69.1554	132.853	1.92107	0.941912	0.000898805	0.0218455
1519	ENSG00000211791	TRAV13-2	157.841	108.065	207.618	1.92124	0.942034	0.000366787	0.0113828
1520	ENSG00000257698	RP11-620J15.3	113.658	77.805	149.511	1.92161	0.942315	0.000407073	0.0123212
1521	ENSG00000072501	SMC1A	4616.39	3159.63	6073.14	1.9221	0.942686	1.50958e-05	0.00100808
1522	ENSG00000188807	TMEM201	227.154	155.459	298.85	1.92237	0.942887	9.81201e-05	0.00417093
1523	ENSG00000077721	UBE2A	1334.09	912.717	1755.47	1.92334	0.943617	2.10688e-05	0.00130635
1524	ENSG00000215712	TMEM242	301.67	206.281	397.06	1.92485	0.944749	6.37649e-05	0.00295922
1525	ENSG00000139880	CDH24	101.201	69.1699	133.232	1.92615	0.945721	0.000635	0.0170067
1526	ENSG00000168003	SLC3A2	5127.03	3503.51	6750.55	1.9268	0.946204	1.06686e-05	0.000759877
1527	ENSG00000080823	MOK	94.6365	64.6013	124.672	1.92986	0.948498	0.000749467	0.0191244
1528	ENSG00000257497	RP11-585P4.5	98.5974	67.2976	129.897	1.93019	0.948743	0.000756422	0.019228
1529	ENSG00000205726	ITSN1	79.5434	54.287	104.8	1.93047	0.948955	0.000752049	0.0191529
1530	ENSG00000197568	HHLA3	129.697	88.485	170.909	1.9315	0.949722	0.000339824	0.0107103
1531	ENSG00000188211	NCR3LG1	251.42	171.491	331.349	1.93217	0.950219	6.84181e-05	0.00312347
1532	ENSG00000168827	GFM1	1574.89	1073.29	2076.49	1.9347	0.952108	1.42898e-05	0.000965882
1533	ENSG00000123505	AMD1	2526.34	1721.27	3331.41	1.93544	0.952659	1.04556e-05	0.000749303
1534	ENSG00000213585	VDAC1	2831.11	1928.8	3733.42	1.93562	0.952798	2.07531e-05	0.00129007
1535	ENSG00000165115	KIF27	257.783	175.619	339.946	1.93571	0.95286	9.48632e-05	0.00406665
1536	ENSG00000134072	CAMK1	92.549	63.0341	122.064	1.93647	0.953431	0.000592081	0.0161567
1537	ENSG00000134375	TIMM17A	1023.1	696.346	1349.84	1.93847	0.954917	3.22552e-05	0.00179054
1538	ENSG00000198018	ENTPD7	160.262	109.075	211.449	1.93857	0.954992	0.000217594	0.00764375
1539	ENSG00000139116	KIF21A	603.112	410.221	796.004	1.94043	0.956374	0.000464754	0.0136705
1540	ENSG00000163939	PBRM1	3017.27	2052.15	3982.39	1.9406	0.956499	1.10512e-05	0.000779129
1541	ENSG00000162063	CCNF	344.647	234.326	454.968	1.94161	0.95725	3.29335e-05	0.00181327
1542	ENSG00000166881	NEMP1	2327.03	1581.75	3072.31	1.94236	0.957807	1.21319e-05	0.000845013
1543	ENSG00000153044	CENPH	364.288	247.552	481.024	1.94312	0.958375	0.000597925	0.0162942
1544	ENSG00000198355	PIM3	2134.7	1450.31	2819.09	1.94378	0.958867	1.00428e-05	0.000728824
1545	ENSG00000181061	HIGD1A	1041.94	707.865	1376.02	1.9439	0.958953	0.000502486	0.0143101
1546	ENSG00000074696	HACD3	1239.84	841.557	1638.13	1.94654	0.960915	1.41448e-05	0.000960424
1547	ENSG00000173166	RAPH1	84.0619	57.0052	111.119	1.94927	0.962933	0.000599437	0.0163244
1548	ENSG00000282905	NFKBIB	398.088	269.948	526.228	1.94937	0.963007	3.23895e-05	0.00179063
1549	ENSG00000104825	NFKBIB	398.088	269.948	526.228	1.94937	0.963007	3.23895e-05	0.00179063
1550	ENSG00000176658	MYO1D	265.749	180.157	351.34	1.95019	0.963611	8.01845e-05	0.00356583
1551	ENSG00000186265	BTLA	542.503	367.621	717.384	1.95142	0.964526	3.12084e-05	0.00175165
1552	ENSG00000112578	BYSL	298.937	202.508	395.365	1.95234	0.965208	3.41834e-05	0.00185683
1553	ENSG00000147119	CHST7	110.089	74.5539	145.624	1.95327	0.965894	0.000488257	0.0140832
1554	ENSG00000027869	SH2D2A	1650.44	1116.65	2184.24	1.95606	0.967952	0.000523865	0.0147631
1555	ENSG00000147155	EBP	578.74	391.407	766.073	1.95723	0.968811	1.51985e-05	0.00100994
1556	ENSG00000008405	CRY1	747.798	505.634	989.962	1.95786	0.96928	2.06203e-05	0.00128775
1557	ENSG00000101361	NOP56	3776.93	2553.55	5000.31	1.95818	0.969513	7.94046e-06	0.000602879
1558	ENSG00000211790	TRAV8-4	229.769	155.133	304.406	1.96222	0.972489	8.55831e-05	0.00375637
1559	ENSG00000077150	NFKB2	6228.91	4204.36	8253.47	1.96308	0.973116	7.69853e-06	0.000586712
1560	ENSG00000172428	COPS9	593.309	400.412	786.205	1.96349	0.97342	2.11102e-05	0.00130635
1561	ENSG00000163382	NAXE	688.797	464.72	912.874	1.96435	0.974054	2.19948e-05	0.00134657
1562	ENSG00000178922	HYI	239.97	161.837	318.102	1.96557	0.974949	9.74948e-05	0.00415745
1563	ENSG00000196369	SRGAP2B	231.583	156.038	307.127	1.96828	0.976939	5.70452e-05	0.00272985
1564	ENSG00000112972	HMGCS1	2520.35	1696.14	3344.56	1.97186	0.97956	0.000130357	0.00521275
1565	ENSG00000170191	NANP	89.7181	60.3613	119.075	1.9727	0.980172	0.000483845	0.0139859
1566	ENSG00000101856	PGRMC1	600.346	403.906	796.787	1.9727	0.980174	6.9152e-05	0.00314785
1567	ENSG00000163069	SGCB	338.993	228.012	449.973	1.97346	0.980727	0.00254954	0.0467066
1568	ENSG00000111639	MRPL51	1203.04	809.145	1596.94	1.97362	0.980843	2.90835e-05	0.0016718
1569	ENSG00000196352	CD55	1047.72	704.42	1391.01	1.9747	0.981631	7.37678e-06	0.000568125
1570	ENSG00000117479	SLC19A2	224.939	151.171	298.707	1.97596	0.982554	5.8924e-05	0.00279442
1571	ENSG00000154813	DPH3	748.377	502.704	994.049	1.97741	0.983609	1.32994e-05	0.000909362
1572	ENSG00000100410	PHF5A	715.335	480.441	950.23	1.97783	0.983916	9.39532e-06	0.000690036
1573	ENSG00000116830	TTF2	1262.21	847.585	1676.84	1.97837	0.984315	6.53229e-06	0.000511313
1574	ENSG00000154917	RAB6B	58.9123	39.5382	78.2864	1.98002	0.985514	0.00190122	0.0374762
1575	ENSG00000170049	KCNAB3	317.427	212.998	421.856	1.98057	0.985913	3.60545e-05	0.00193288
1576	ENSG00000174021	GNG5	1205.27	808.22	1602.33	1.98254	0.987351	0.000175149	0.00650554
1577	ENSG00000173852	DPY19L1	573.21	384.068	762.353	1.98494	0.989098	1.51874e-05	0.00100994
1578	ENSG00000167920	TMEM99	124.088	83.0389	165.138	1.98868	0.99181	0.000149632	0.00577763
1579	ENSG00000168061	SAC3D1	178.179	119.159	237.2	1.99061	0.993208	8.94297e-05	0.00388726
1580	ENSG00000135679	MDM2	1957.17	1308.51	2605.84	1.99145	0.993822	0.000662137	0.0174676
1581	ENSG00000132507	EIF5A	5682.34	3798.41	7566.27	1.99196	0.994185	4.28614e-06	0.000371417
1582	ENSG00000112245	PTP4A1	2007.67	1341.14	2674.2	1.99397	0.995642	5.39262e-06	0.00043821
1583	ENSG00000099817	POLR2E	1895.2	1265.59	2524.81	1.99496	0.996362	7.23761e-06	0.000558954
1584	ENSG00000189060	H1F0	334.442	223.316	445.569	1.99524	0.99656	2.31935e-05	0.00140139
1585	ENSG00000162129	CLPB	296.854	198.15	395.558	1.99625	0.997293	2.3478e-05	0.00141385
1586	ENSG00000262814	MRPL12	521.052	347.684	694.419	1.99727	0.99803	9.53778e-06	0.00069923
1587	ENSG00000161513	FDXR	317.923	212.136	423.709	1.99735	0.998086	1.533e-05	0.001017
1588	ENSG00000211795	TRAV8-6	179.413	119.488	239.338	2.00303	1.00219	5.6052e-05	0.00269814
1589	ENSG00000109654	TRIM2	97.2253	64.7252	129.725	2.00425	1.00306	0.00148437	0.0314006
1590	ENSG00000128050	PAICS	2102.24	1398.68	2805.79	2.00602	1.00434	0.000215171	0.00760438
1591	ENSG00000115541	HSPE1	1715.02	1140.52	2289.53	2.00745	1.00536	3.53011e-06	0.000323201
1592	ENSG00000161813	LARP4	1104.72	734.625	1474.81	2.00757	1.00545	8.84765e-06	0.000661824
1593	ENSG00000217555	CKLF	910.79	605.654	1215.93	2.00763	1.00549	0.00196067	0.0383862
1594	ENSG00000109016	DHRS7B	164.221	109.18	219.261	2.00826	1.00594	0.000192101	0.00699257
1595	ENSG00000105327	BBC3	342.262	227.496	457.029	2.00895	1.00644	2.2849e-05	0.00139045
1596	ENSG00000116679	IVNS1ABP	6589.56	4378.43	8800.69	2.01001	1.0072	4.45905e-06	0.000382307
1597	ENSG00000149503	INCENP	748.296	496.915	999.678	2.01177	1.00847	7.38445e-06	0.000568125
1598	ENSG00000126432	PRDX5	2325.36	1543.46	3107.26	2.01317	1.00947	4.3376e-06	0.000374273
1599	ENSG00000113810	SMC4	2715.76	1802.06	3629.45	2.01405	1.0101	0.000364513	0.0113383
1600	ENSG00000120278	PLEKHG1	186.482	123.547	249.417	2.01881	1.0135	0.00138385	0.0298039
1601	ENSG00000243449	C4orf48	65.5438	43.4168	87.6708	2.01929	1.01384	0.00080696	0.0201837
1602	ENSG00000078237	TIGAR	428.433	283.665	573.201	2.0207	1.01485	3.60612e-05	0.00193288
1603	ENSG00000169508	GPR183	2693.92	1782.81	3605.03	2.02211	1.01586	3.90143e-06	0.000349298
1604	ENSG00000129696	TTI2	331.235	219.193	443.278	2.02232	1.01601	2.00492e-05	0.00126379
1605	ENSG00000146216	TTBK1	40.5804	26.8494	54.3114	2.02281	1.01636	0.00199069	0.0387117
1606	ENSG00000146909	NOM1	1227.96	812.385	1643.53	2.02309	1.01656	4.41196e-06	0.000379073
1607	ENSG00000116704	SLC35D1	1085.89	718.315	1453.47	2.02344	1.01681	2.37242e-05	0.00142531
1608	ENSG00000112149	CD83	1539.46	1018.04	2060.88	2.02436	1.01747	0.000270802	0.00901219
1609	ENSG00000171723	GPHN	243.353	160.821	325.884	2.02638	1.0189	3.08085e-05	0.00173643
1610	ENSG00000151014	NOCT	60.3793	39.8882	80.8705	2.02743	1.01965	0.00129498	0.0283732
1611	ENSG00000151287	TEX30	185.855	122.771	248.939	2.02767	1.01982	0.00205486	0.0397495
1612	ENSG00000023171	GRAMD1B	650.067	428.98	871.153	2.03075	1.02202	0.000901469	0.021884
1613	ENSG00000258315	C17orf49	1820.43	1200.72	2440.15	2.03225	1.02307	3.5687e-06	0.000325266
1614	ENSG00000156675	RAB11FIP1	1193.96	786.637	1601.29	2.03561	1.02546	3.9586e-06	0.000350643
1615	ENSG00000105329	TGFB1	3197.89	2106.58	4289.2	2.0361	1.02581	4.98979e-06	0.000415487
1616	ENSG00000145860	RNF145	4116.94	2709.76	5524.13	2.0386	1.02758	3.19048e-06	0.00029681
1617	ENSG00000126067	PSMB2	1794.22	1180.6	2407.84	2.03951	1.02822	3.01711e-06	0.000284607
1618	ENSG00000138448	ITGAV	625.884	411.76	840.008	2.04004	1.0286	4.19965e-05	0.00218166
1619	ENSG00000161939	RNASEK-C17orf49	41.0157	26.9761	55.0554	2.0409	1.0292	0.0020586	0.0397862
1620	ENSG00000181704	YIPF6	785.214	516.159	1054.27	2.04253	1.03036	4.04722e-06	0.000355277
1621	ENSG00000085433	WDR47	384.9	253.012	516.788	2.04254	1.03036	1.09323e-05	0.000773441
1622	ENSG00000102760	RGCC	1918.7	1261.16	2576.24	2.04276	1.03052	4.98457e-06	0.000415487
1623	ENSG00000137168	PPIL1	666.567	437.99	895.144	2.04375	1.03122	3.76657e-06	0.000337972
1624	ENSG00000091317	CMTM6	3643.36	2393.97	4892.76	2.04378	1.03124	2.0058e-06	0.000206017
1625	ENSG00000211797	TRAV17	263.791	173.039	354.542	2.04891	1.03485	2.22002e-05	0.0013571
1626	ENSG00000077935	SMC1B	41.2435	27.0528	55.4342	2.04911	1.035	0.00253466	0.0464972
1627	ENSG00000137404	NRM	44.9223	29.4642	60.3805	2.04928	1.03512	0.00186232	0.0369613
1628	ENSG00000228867	NRM	44.9223	29.4642	60.3805	2.04928	1.03512	0.00186232	0.0369613
1629	ENSG00000234809	NRM	44.9223	29.4642	60.3805	2.04928	1.03512	0.00186232	0.0369613
1630	ENSG00000235773	NRM	44.9223	29.4642	60.3805	2.04928	1.03512	0.00186232	0.0369613
1631	ENSG00000236843	NRM	44.9223	29.4642	60.3805	2.04928	1.03512	0.00186232	0.0369613
1632	ENSG00000228854	NRM	44.9223	29.4642	60.3805	2.04928	1.03512	0.00186232	0.0369613
1633	ENSG00000206484	NRM	44.9223	29.4642	60.3805	2.04928	1.03512	0.00186232	0.0369613
1634	ENSG00000171314	PGAM1	6146.75	4027.67	8265.84	2.05227	1.03722	1.06653e-05	0.000759877
1635	ENSG00000161011	SQSTM1	8310.44	5442.76	11178.1	2.05376	1.03827	1.8279e-06	0.000191141
1636	ENSG00000134108	ARL8B	2753.04	1800.79	3705.29	2.05759	1.04095	0.0013903	0.0299111
1637	ENSG00000136286	MYO1G	3122.26	2041.64	4202.88	2.05858	1.04165	0.000365444	0.011358
1638	ENSG00000152104	PTPN14	98.966	64.6882	133.244	2.05978	1.04249	0.00207938	0.0400515
1639	ENSG00000122970	IFT81	147.618	96.4667	198.77	2.0605	1.043	4.73456e-05	0.00239498
1640	ENSG00000145194	ECE2	54.8125	35.7485	73.8766	2.06657	1.04724	0.000774921	0.0195997
1641	ENSG00000186871	ERCC6L	110.038	71.7662	148.31	2.06657	1.04724	0.000490358	0.0141237
1642	ENSG00000135446	CDK4	1611.87	1050.87	2172.86	2.06767	1.04801	1.39663e-06	0.000153167
1643	ENSG00000164405	UQCRQ	996.403	649.473	1343.33	2.06834	1.04847	2.36401e-06	0.000235053
1644	ENSG00000143401	ANP32E	3830.83	2495.38	5166.27	2.07033	1.04986	6.38373e-06	0.000506543
1645	ENSG00000150995	ITPR1	2455.36	1597.04	3313.67	2.07488	1.05302	4.54171e-05	0.00232946
1646	ENSG00000103995	CEP152	678.615	441.315	915.916	2.07543	1.05341	3.07738e-06	0.00028891
1647	ENSG00000087088	BAX	1893.1	1230.77	2555.44	2.0763	1.05401	1.58996e-06	0.00017067
1648	ENSG00000009830	POMT2	364.326	236.784	491.867	2.07728	1.0547	7.65965e-06	0.00058485
1649	ENSG00000158406	HIST1H4H	111.665	72.5733	150.756	2.07729	1.0547	6.41895e-05	0.00296532
1650	ENSG00000155755	TMEM237	232.198	150.88	313.516	2.07791	1.05513	1.5633e-05	0.00102827
1651	ENSG00000196118	CCDC189	50.9873	33.1063	68.8683	2.08022	1.05674	0.000926606	0.0223468
1652	ENSG00000113272	THG1L	354.009	229.713	478.304	2.08218	1.05809	7.7678e-06	0.000590878
1653	ENSG00000138757	G3BP2	5507.44	3573.25	7441.64	2.0826	1.05838	1.32514e-06	0.000146519
1654	ENSG00000183813	CCR4	2862.7	1856.32	3869.07	2.08427	1.05954	1.30517e-06	0.000144705
1655	ENSG00000183963	SMTN	129.491	83.9061	175.075	2.08656	1.06113	7.41477e-05	0.00334516
1656	ENSG00000224877	NDUFAF8	253.121	163.923	342.32	2.0883	1.06233	8.92222e-06	0.000663721
1657	ENSG00000067113	PLPP1	254.265	164.659	343.872	2.0884	1.06239	1.00433e-05	0.000728824
1658	ENSG00000132432	SEC61G	760.601	492.479	1028.72	2.08886	1.06272	4.45416e-05	0.00229327
1659	ENSG00000136159	NUDT15	268.259	173.625	362.894	2.0901	1.06357	5.46532e-06	0.000441458
1660	ENSG00000114670	NEK11	103.103	66.7055	139.5	2.09128	1.06438	0.000109701	0.00454389
1661	ENSG00000126947	ARMCX1	44.7691	28.9483	60.5898	2.09303	1.0656	0.000876874	0.0214154
1662	ENSG00000172115	CYCS	1841.73	1190.45	2493.01	2.09418	1.06638	0.000393295	0.0119939
1663	ENSG00000105968	H2AFV	4403.13	2844.85	5961.41	2.09551	1.0673	1.14163e-06	0.000130139
1664	ENSG00000184897	H1FX	3247.45	2097.09	4397.8	2.0971	1.06839	1.79673e-06	0.000188857
1665	ENSG00000176619	LMNB2	1690.76	1091.14	2290.39	2.09907	1.06975	1.75551e-06	0.000185973
1666	ENSG00000116675	DNAJC6	56.0428	36.1643	75.9212	2.09934	1.06994	0.00158023	0.0329124
1667	ENSG00000111674	ENO2	3064.3	1977.21	4151.39	2.09962	1.07013	1.85884e-06	0.000193377
1668	ENSG00000131507	NDFIP1	4026.73	2596.95	5456.5	2.10112	1.07116	1.3291e-06	0.000146556
1669	ENSG00000162694	EXTL2	210.148	135.488	284.808	2.10209	1.07182	1.79949e-05	0.00115774
1670	ENSG00000120539	MASTL	588.543	379.362	797.724	2.1028	1.07231	2.63224e-06	0.000255448
1671	ENSG00000067225	PKM	16765.3	10805.2	22725.3	2.10318	1.07258	8.62659e-07	0.000104521
1672	ENSG00000069020	MAST4	897.387	578.238	1216.54	2.10387	1.07304	0.000848907	0.0209601
1673	ENSG00000241764	AC002467.7	36.4624	23.4927	49.4321	2.10415	1.07323	0.00209966	0.0403287
1674	ENSG00000116874	WARS2	238.716	153.72	323.712	2.10585	1.0744	1.00366e-05	0.000728824
1675	ENSG00000274474	YWHAE	1185.9	762.603	1609.2	2.11015	1.07734	5.79496e-05	0.00275247
1676	ENSG00000120756	PLS1	64.9352	41.7267	88.1438	2.11241	1.07889	0.000392469	0.0119837
1677	ENSG00000183010	PYCR1	171.683	110.319	233.048	2.11248	1.07894	0.00146265	0.0310875
1678	ENSG00000130522	JUND	1783.69	1145.31	2422.07	2.11478	1.08051	1.69316e-06	0.000180789
1679	ENSG00000260537	RP11-529K1.3	73.592	47.2241	99.9599	2.11671	1.08183	0.000501623	0.014298
1680	ENSG00000174485	DENND4A	1849.8	1186.26	2513.34	2.11871	1.08318	1.09519e-06	0.000126992
1681	ENSG00000138182	KIF20B	883.642	566.095	1201.19	2.12189	1.08535	0.000718307	0.0184914
1682	ENSG00000183684	ALYREF	1002.64	640.294	1364.99	2.13181	1.09208	9.22154e-07	0.000110082
1683	ENSG00000004864	SLC25A13	290.536	185.53	395.543	2.13196	1.09218	4.40037e-06	0.000378881
1684	ENSG00000143977	SNRPG	1143.13	729.388	1556.87	2.13449	1.09389	4.14536e-06	0.000362321
1685	ENSG00000166508	MCM7	3850.63	2456.39	5244.86	2.13519	1.09436	1.28167e-06	0.000142491
1686	ENSG00000175305	CCNE2	183.498	117.036	249.96	2.13576	1.09475	0.00142642	0.0305419
1687	ENSG00000125733	TRIP10	369.829	235.775	503.883	2.13713	1.09568	2.10927e-06	0.000213395
1688	ENSG00000171777	RASGRP4	253.367	161.453	345.282	2.1386	1.09666	0.000332837	0.0105503
1689	ENSG00000257181	RP11-611O2.5	111.447	71.0007	151.894	2.13933	1.09716	0.00210861	0.0404605
1690	ENSG00000100714	MTHFD1	1411.22	897.932	1924.52	2.14328	1.09982	1.44014e-05	0.000969586
1691	ENSG00000157514	TSC22D3	2907.67	1848.16	3967.17	2.14655	1.10202	1.40401e-06	0.000153561
1692	ENSG00000114480	GBE1	423.559	269.015	578.104	2.14896	1.10364	0.000331457	0.0105203
1693	ENSG00000117450	PRDX1	3752.66	2379.59	5125.72	2.15403	1.10704	0.00133444	0.0290959
1694	ENSG00000168393	DTYMK	511.934	324.605	699.262	2.15419	1.10715	1.12736e-06	0.000129977
1695	ENSG00000060138	YBX3	222.837	141.184	304.49	2.15669	1.10882	4.91554e-05	0.00245887
1696	ENSG00000023608	SNAPC1	278.452	176.387	380.517	2.15729	1.10922	3.08414e-06	0.00028891
1697	ENSG00000267673	FDX2	131.155	83.037	179.274	2.15896	1.11034	2.0356e-05	0.00127716
1698	ENSG00000131462	TUBG1	380.455	240.628	520.282	2.16218	1.11249	2.01611e-06	0.000206551
1699	ENSG00000181218	HIST3H2A	211.198	133.406	288.991	2.16625	1.1152	7.21018e-06	0.000558223
1700	ENSG00000148248	SURF4	2996.95	1891.71	4102.19	2.16851	1.1167	4.22295e-07	5.81273e-05
1701	ENSG00000129255	MPDU1	1029.19	649.26	1409.12	2.17034	1.11792	4.96272e-07	6.65005e-05
1702	ENSG00000006704	GTF2IRD1	164.444	103.707	225.181	2.17133	1.11858	1.09118e-05	0.000773342
1703	ENSG00000197451	HNRNPAB	2474.56	1559.63	3389.5	2.17328	1.11987	3.24963e-07	4.77685e-05
1704	ENSG00000206283	PFDN6	69.515	43.7937	95.2363	2.17466	1.12079	0.000279695	0.00920967
1705	ENSG00000120889	TNFRSF10B	2030.43	1277.44	2783.42	2.17891	1.12361	3.85983e-07	5.40483e-05
1706	ENSG00000140525	FANCI	1293.55	813.07	1774.03	2.18188	1.12557	0.00165915	0.0340652
1707	ENSG00000280951	SURF4	2979.17	1871.86	4086.49	2.18311	1.12639	3.18916e-07	4.72744e-05
1708	ENSG00000163191	S100A11	3399.72	2132.07	4667.37	2.18912	1.13035	2.64609e-07	4.12154e-05
1709	ENSG00000182628	SKA2	621.501	389.681	853.32	2.18979	1.13079	0.000287937	0.00942736
1710	ENSG00000121966	CXCR4	13204.9	8268.06	18141.7	2.19419	1.13369	3.3778e-07	4.89938e-05
1711	ENSG00000152484	USP12	2231.84	1396.97	3066.7	2.19526	1.13439	0.00157658	0.0328533
1712	ENSG00000273189	CTD-3148I10.15	33.3681	20.8787	45.8575	2.19638	1.13513	0.00101309	0.0238637
1713	ENSG00000141232	TOB1	693.113	433.651	952.575	2.19664	1.1353	7.10734e-07	8.96012e-05
1714	ENSG00000141741	MIEN1	512.339	320.26	704.417	2.19952	1.13719	8.75146e-07	0.000105718
1715	ENSG00000101162	TUBB1	73.4722	45.9064	101.038	2.20096	1.13813	0.000680218	0.0178169
1716	ENSG00000134809	TIMM10	387.616	242.06	533.171	2.20264	1.13923	9.04683e-07	0.000108316
1717	ENSG00000131174	COX7B	1609.05	1004.47	2213.63	2.20378	1.13998	2.70227e-07	4.12662e-05
1718	ENSG00000139618	BRCA2	554.42	346.083	762.757	2.20397	1.14011	0.000624413	0.0168122
1719	ENSG00000177700	POLR2L	596.022	371.895	820.149	2.20532	1.14099	8.27677e-07	0.000102143
1720	ENSG00000177697	CD151	537.488	335.337	739.64	2.20566	1.14121	8.27882e-07	0.000102143
1721	ENSG00000151229	SLC2A13	224.506	139.947	309.065	2.20845	1.14303	2.97642e-06	0.000282648
1722	ENSG00000167325	RRM1	1776.28	1106.71	2445.84	2.21	1.14404	0.000476166	0.013853
1723	ENSG00000111602	TIMELESS	1185.62	738.364	1632.88	2.21148	1.14501	2.77894e-07	4.22775e-05
1724	ENSG00000204272	NBDY	547.896	341.013	754.779	2.21335	1.14623	7.97411e-07	9.92911e-05
1725	ENSG00000169372	CRADD	158.734	98.6488	218.818	2.21816	1.14936	6.40704e-06	0.000506886
1726	ENSG00000186193	SAPCD2	110.298	68.5335	152.062	2.21879	1.14977	0.000544478	0.0151996
1727	ENSG00000164087	POC1A	110.214	68.4714	151.957	2.21928	1.15009	0.00110116	0.025353
1728	ENSG00000064199	SPA17	72.5476	45.0568	100.038	2.22027	1.15074	6.53753e-05	0.00301666
1729	ENSG00000267519	CTD-3252C9.4	246.42	152.917	339.923	2.22292	1.15246	3.36695e-06	0.000311532
1730	ENSG00000138346	DNA2	250.102	155.202	345.002	2.22292	1.15246	0.000911242	0.0220815
1731	ENSG00000130726	TRIM28	6445.41	3995.42	8895.39	2.2264	1.15471	1.59937e-07	2.64177e-05
1732	ENSG00000135318	NT5E	84.4489	52.3344	116.563	2.22728	1.15528	6.00285e-05	0.00283127
1733	ENSG00000211810	TRAV29DV5	228.59	141.557	315.623	2.22965	1.15682	0.000163817	0.00621843
1734	ENSG00000176244	ACBD7	26.623	16.4625	36.7834	2.23437	1.15987	0.00253935	0.0465585
1735	ENSG00000161888	SPC24	123.272	76.1965	170.347	2.23563	1.16068	0.000110715	0.00457382
1736	ENSG00000108924	HLF	481.598	297.337	665.859	2.23941	1.16312	3.36187e-05	0.00184098
1737	ENSG00000123810	B9D2	234.598	144.517	324.68	2.24665	1.16778	1.81657e-06	0.000190448
1738	ENSG00000279247	AK6	306.293	188.349	424.237	2.2524	1.17147	0.000134691	0.00535429
1739	ENSG00000166130	IKBIP	318.795	196.033	441.557	2.25246	1.1715	1.57499e-05	0.00103134
1740	ENSG00000234343	NEU1	154.485	94.9057	214.064	2.25554	1.17347	3.69016e-06	0.000332531
1741	ENSG00000223957	NEU1	154.485	94.9057	214.064	2.25554	1.17347	3.69016e-06	0.000332531
1742	ENSG00000184494	NEU1	154.485	94.9057	214.064	2.25554	1.17347	3.69016e-06	0.000332531
1743	ENSG00000139514	SLC7A1	2150.16	1320.79	2979.53	2.25587	1.17368	6.56189e-07	8.45095e-05
1744	ENSG00000171552	BCL2L1	1049.94	643.39	1456.49	2.26378	1.17873	0.00134009	0.0291251
1745	ENSG00000090339	ICAM1	1134.45	693.531	1575.37	2.27152	1.18366	0.00094243	0.0226128
1746	ENSG00000101444	AHCY	1217.37	742.485	1692.25	2.27917	1.18851	7.32745e-08	1.39871e-05
1747	ENSG00000160200	CBS	32.3575	19.7318	44.9833	2.27974	1.18887	0.00211978	0.0405787
1748	ENSG00000232956	SNHG15	660.968	402.944	918.992	2.28069	1.18947	1.51592e-07	2.52453e-05
1749	ENSG00000196449	YRDC	408.658	249.022	568.293	2.2821	1.19036	5.6001e-05	0.00269814
1750	ENSG00000228526	MIR34AHG	149.393	90.9392	207.847	2.28556	1.19255	4.03995e-05	0.00212047
1751	ENSG00000182551	ADI1	1441.11	876.721	2005.49	2.28749	1.19377	9.56947e-08	1.72883e-05
1752	ENSG00000106305	AIMP2	347.179	211.177	483.18	2.28804	1.19411	3.3907e-07	4.90053e-05
1753	ENSG00000255073	ZFP91-CNTF	34.1563	20.7723	47.5403	2.28864	1.19449	0.00133554	0.0291042
1754	ENSG00000109320	NFKB1	5682.79	3455.98	7909.6	2.28867	1.19451	4.3819e-08	9.23577e-06
1755	ENSG00000276462	BX255923.3	35.3211	21.4747	49.1675	2.28956	1.19507	0.000668929	0.0176009
1756	ENSG00000076003	MCM6	3506.46	2127.52	4885.4	2.29629	1.1993	0.000437568	0.0130497
1757	ENSG00000228691	NEU1	155.56	94.3305	216.79	2.2982	1.2005	2.21181e-06	0.000222103
1758	ENSG00000227129	NEU1	155.56	94.3305	216.79	2.2982	1.2005	2.21181e-06	0.000222103
1759	ENSG00000129932	DOHH	368.214	223.233	513.194	2.29892	1.20095	3.04207e-07	4.55951e-05
1760	ENSG00000134253	TRIM45	26.2508	15.9104	36.5912	2.29982	1.20152	0.00183104	0.0365738
1761	ENSG00000112599	GUCA1B	39.9656	24.2184	55.7128	2.30043	1.20191	0.000546564	0.0152435
1762	ENSG00000283321	RP11-507K12.1	27.0339	16.3763	37.6915	2.30159	1.20263	0.00176623	0.0356132
1763	ENSG00000124191	TOX2	835.421	505.929	1164.91	2.30252	1.20321	4.83307e-05	0.00242962
1764	ENSG00000183763	TRAIP	122.83	74.2764	171.383	2.30737	1.20625	4.77034e-06	0.000403862
1765	ENSG00000167552	TUBA1A	2494.56	1505.26	3483.86	2.31445	1.21067	4.52268e-08	9.4831e-06
1766	ENSG00000103876	FAH	245.256	147.976	342.536	2.3148	1.21089	2.42636e-05	0.00145037
1767	ENSG00000177707	NECTIN3	172.273	103.881	240.665	2.31674	1.2121	0.00223169	0.0421467
1768	ENSG00000112210	RAB23	61.2865	36.9415	85.6315	2.31803	1.2129	0.000272969	0.0090397
1769	ENSG00000146918	NCAPG2	973.883	585.908	1361.86	2.32436	1.21683	6.52832e-08	1.28872e-05
1770	ENSG00000134247	PTGFRN	119.093	71.5819	166.604	2.32746	1.21876	0.000766016	0.0194109
1771	ENSG00000132613	MTSS1L	142.879	85.6172	200.141	2.33762	1.22504	3.69771e-06	0.000332531
1772	ENSG00000204386	NEU1	141.788	84.8115	198.765	2.34361	1.22873	1.78386e-06	0.000188483
1773	ENSG00000211812	TRAV26-2	71.5838	42.813	100.355	2.34402	1.22899	0.00187481	0.037082
1774	ENSG00000102007	PLP2	1980.04	1183.9	2776.18	2.34493	1.22955	2.84972e-06	0.000273276
1775	ENSG00000150787	PTS	181.924	108.586	255.262	2.35078	1.23314	9.46237e-07	0.000112011
1776	ENSG00000198331	HYLS1	161.795	96.5221	227.068	2.3525	1.23419	3.92746e-05	0.00207924
1777	ENSG00000282899	E2F2	97.4618	58.0249	136.899	2.35931	1.23836	9.11748e-06	0.000674527
1778	ENSG00000173812	EIF1	10363.2	6167.37	14558.9	2.36064	1.23918	1.6275e-08	4.01596e-06
1779	ENSG00000184371	CSF1	923.083	549.159	1297.01	2.3618	1.23989	1.54824e-05	0.00102209
1780	ENSG00000075426	FOSL2	1168.03	693.899	1642.17	2.36658	1.2428	0.00027721	0.00914272
1781	ENSG00000272841	RP3-428L16.2	51.6723	30.6072	72.7374	2.37648	1.24883	7.5963e-05	0.00340695
1782	ENSG00000115758	ODC1	2303.4	1362.53	3244.26	2.38105	1.2516	1.02493e-08	2.74682e-06
1783	ENSG00000181938	GINS3	183.976	108.734	259.218	2.38396	1.25336	6.46286e-07	8.35589e-05
1784	ENSG00000101773	RBBP8	374.483	221.031	527.935	2.38851	1.25611	4.92894e-05	0.00245948
1785	ENSG00000007968	E2F2	98.4326	58.0249	138.84	2.39277	1.25868	6.42237e-06	0.000506886
1786	ENSG00000119686	FLVCR2	757.396	445.971	1068.82	2.39662	1.261	1.78477e-08	4.35096e-06
1787	ENSG00000156802	ATAD2	1604.51	944.043	2264.98	2.39924	1.26257	0.000536611	0.0150281
1788	ENSG00000100350	FOXRED2	330.261	194.066	466.457	2.4036	1.2652	8.48348e-08	1.5605e-05
1789	ENSG00000186469	GNG2	2935.59	1724.68	4146.49	2.4042	1.26556	8.87416e-05	0.0038615
1790	ENSG00000197279	ZNF165	38.5023	22.6011	54.4036	2.40713	1.26731	0.000222055	0.00776003
1791	ENSG00000258232	RP11-161H23.5	228.969	134.371	323.567	2.40802	1.26785	0.000134914	0.00535789
1792	ENSG00000080986	NDC80	487.216	285.75	688.681	2.41008	1.26908	0.00218709	0.0414748
1793	ENSG00000102547	CAB39L	209.712	122.925	296.5	2.41204	1.27025	3.93458e-07	5.47164e-05
1794	ENSG00000244274	DBNDD2	222.747	130.276	315.218	2.41961	1.27478	2.59492e-07	4.08603e-05
1795	ENSG00000158122	AAED1	329.221	192.289	466.152	2.42422	1.27752	7.59126e-08	1.42224e-05
1796	ENSG00000197714	ZNF460	154.451	90.1702	218.732	2.42576	1.27844	8.11197e-07	0.000100698
1797	ENSG00000147852	VLDLR	54.0606	31.5603	76.5609	2.42586	1.2785	7.18658e-05	0.00325309
1798	ENSG00000149328	GLB1L2	52.5259	30.6622	74.3896	2.4261	1.27864	4.77401e-05	0.00240891
1799	ENSG00000105948	TTC26	121.007	70.5883	171.426	2.42853	1.28008	1.23202e-06	0.000137728
1800	ENSG00000170855	TRIAP1	564.766	329.408	800.124	2.42898	1.28035	2.08574e-08	4.87894e-06
1801	ENSG00000280206	CTB-193M12.5	43.3932	25.2861	61.5004	2.43218	1.28225	0.000140391	0.00552121
1802	ENSG00000142731	PLK4	340.693	198.524	482.863	2.43227	1.2823	0.000975556	0.0232092
1803	ENSG00000260997	RP4-647J21.1	286.275	166.612	405.937	2.43641	1.28476	0.000431055	0.0129023
1804	ENSG00000112312	GMNN	314.521	183.007	446.035	2.43726	1.28526	0.000453644	0.0134295
1805	ENSG00000121039	RDH10	207.616	120.696	294.535	2.44031	1.28706	3.82991e-05	0.00203397
1806	ENSG00000092621	PHGDH	475.45	276.262	674.637	2.44202	1.28807	8.01445e-05	0.00356583
1807	ENSG00000282638	CTB-193M12.5	42.7736	24.8281	60.7192	2.44559	1.29018	0.000137285	0.0054096
1808	ENSG00000164109	MAD2L1	584.791	339.383	830.199	2.4462	1.29054	0.00136162	0.0294975
1809	ENSG00000164111	ANXA5	4293.56	2490.66	6096.47	2.44774	1.29145	4.50396e-09	1.3602e-06
1810	ENSG00000104549	SQLE	1566.68	907.118	2226.25	2.4542	1.29525	5.7935e-09	1.69892e-06
1811	ENSG00000134294	SLC38A2	5099.39	2948.46	7250.32	2.45902	1.29808	3.29941e-09	1.10347e-06
1812	ENSG00000104951	IL4I1	890.865	513.689	1268.04	2.4685	1.30364	0.00169286	0.0345295
1813	ENSG00000102265	TIMP1	647.696	373.027	922.364	2.47264	1.30605	0.000785943	0.0198042
1814	ENSG00000108953	YWHAE	1149.79	662.103	1637.47	2.47314	1.30634	6.97754e-08	1.35104e-05
1815	ENSG00000141068	KSR1	1299.13	747.77	1850.48	2.47467	1.30723	2.06653e-05	0.00128857
1816	ENSG00000281917	SLC16A1	390.73	224.85	556.611	2.47548	1.30771	4.41569e-07	6.01664e-05
1817	ENSG00000078900	TP73	27.6192	15.8605	39.3779	2.48276	1.31194	0.00101664	0.0239194
1818	ENSG00000204899	MZT1	493.426	283.309	703.543	2.48331	1.31226	0.000183086	0.00672945
1819	ENSG00000124145	SDC4	508.501	291.637	725.365	2.48722	1.31454	2.8775e-05	0.00166115
1820	ENSG00000172568	FNDC9	52.3802	29.9871	74.7733	2.49351	1.31818	0.000534251	0.0149827
1821	ENSG00000099860	GADD45B	666.93	381.779	952.081	2.4938	1.31835	0.000507904	0.0144137
1822	ENSG00000073111	MCM2	1416.96	810.193	2023.73	2.49784	1.32068	0.000182216	0.00670966
1823	ENSG00000029153	ARNTL2	246.91	141.067	352.754	2.5006	1.32228	0.000807487	0.0201837
1824	ENSG00000167553	TUBA1C	1607.4	918.248	2296.54	2.50101	1.32251	1.01805e-05	0.000735922
1825	ENSG00000274437	DERL3	29.7289	16.9735	42.4842	2.50298	1.32365	0.000543741	0.0151962
1826	ENSG00000155380	SLC16A1	393.587	224.582	562.592	2.50507	1.32485	1.1804e-07	2.04139e-05
1827	ENSG00000180198	RCC1	761.865	434.315	1089.41	2.50835	1.32674	4.08256e-09	1.25161e-06
1828	ENSG00000239672	NME1	756.523	430.97	1082.08	2.51079	1.32814	2.01146e-05	0.00126594
1829	ENSG00000143179	UCK2	267.609	152.438	382.78	2.51105	1.32829	0.00071521	0.0184469
1830	ENSG00000054148	PHPT1	755.245	430.076	1080.42	2.51215	1.32892	4.93204e-09	1.46757e-06
1831	ENSG00000143479	DYRK3	76.252	43.3646	109.139	2.51679	1.33158	4.25926e-06	0.00036988
1832	ENSG00000181026	AEN	949.128	538.971	1359.28	2.522	1.33457	1.58182e-09	5.81937e-07
1833	ENSG00000135476	ESPL1	340.132	192.748	487.516	2.52929	1.33873	0.00100692	0.0237603
1834	ENSG00000123473	STIL	277.531	157.218	397.845	2.53054	1.33944	0.000644414	0.017168
1835	ENSG00000166016	ABTB2	118.76	67.1979	170.321	2.53462	1.34177	6.9068e-07	8.78945e-05
1836	ENSG00000164104	HMGB2	5635.43	3184.11	8086.76	2.53973	1.34467	0.000319542	0.0102547
1837	ENSG00000162227	TAF6L	608.318	343.707	872.928	2.53974	1.34468	5.2125e-09	1.5397e-06
1838	ENSG00000099958	DERL3	29.7861	16.8287	42.7436	2.53993	1.34479	0.000416632	0.0125823
1839	ENSG00000171793	CTPS1	792.947	445.168	1140.72	2.56246	1.35753	1.14969e-09	4.30792e-07
1840	ENSG00000162733	DDR2	46.5079	26.1052	66.9105	2.56311	1.3579	5.34096e-05	0.00260407
1841	ENSG00000142227	EMP3	1782.69	998.75	2566.62	2.56983	1.36168	1.00968e-09	3.85468e-07
1842	ENSG00000117650	NEK2	176.938	98.9428	254.934	2.57658	1.36546	0.000291283	0.00951382
1843	ENSG00000169684	CHRNA5	33.087	18.4985	47.6756	2.57727	1.36585	0.00176371	0.0355979
1844	ENSG00000188229	TUBB4B	2263.25	1261.42	3265.09	2.58843	1.37208	6.45035e-10	2.63669e-07
1845	ENSG00000150667	FSIP1	20.228	11.2714	29.1846	2.58927	1.37255	0.00167723	0.0343571
1846	ENSG00000102098	SCML2	63.409	35.3119	91.5061	2.59137	1.37371	4.95395e-06	0.000415065
1847	ENSG00000242689	CNTF	58.7308	32.5959	84.8658	2.60357	1.38049	0.000236073	0.00810985
1848	ENSG00000170873	MTSS1	1303.9	723.56	1884.24	2.60413	1.3808	2.90212e-06	0.000277643
1849	ENSG00000259407	RP11-158M2.3	58.4555	32.3933	84.5178	2.60912	1.38356	1.00495e-05	0.000728824
1850	ENSG00000012048	BRCA1	473.248	261.926	684.57	2.6136	1.38604	0.000272387	0.00903522
1851	ENSG00000168209	DDIT4	3300.69	1826.45	4774.93	2.61433	1.38644	3.93056e-05	0.00207924
1852	ENSG00000116741	RGS2	412.488	228.059	596.916	2.61737	1.38812	0.000695665	0.0181043
1853	ENSG00000261061	RP11-303E16.2	39.6593	21.8936	57.4249	2.62291	1.39117	0.000133723	0.00533154
1854	ENSG00000100558	PLEK2	63.5933	35.1008	92.0858	2.62347	1.39147	0.000420889	0.0126825
1855	ENSG00000143502	SUSD4	195.479	107.854	283.104	2.62487	1.39225	5.10568e-05	0.00252279
1856	ENSG00000029993	HMGB3	260.862	143.667	378.057	2.63148	1.39587	6.36504e-09	1.83986e-06
1857	ENSG00000105281	SLC1A5	825.865	453.569	1198.16	2.64162	1.40143	0.00119147	0.0266979
1858	ENSG00000109674	NEIL3	98.0975	53.7656	142.429	2.64908	1.40549	0.00127546	0.0280365
1859	ENSG00000245694	CRNDE	35.9021	19.6747	52.1295	2.64956	1.40575	6.33496e-05	0.00294531
1860	ENSG00000261618	RP11-79H23.3	17.5902	9.63671	25.5436	2.65066	1.40635	0.00225966	0.0424728
1861	ENSG00000169679	BUB1	551.823	301.418	802.227	2.66151	1.41224	0.000320628	0.0102571
1862	ENSG00000187840	EIF4EBP1	215.622	117.534	313.709	2.66909	1.41635	5.28003e-06	0.000431348
1863	ENSG00000276180	HIST1H4I	154.105	83.9666	224.243	2.67062	1.41718	3.04804e-08	6.85267e-06
1864	ENSG00000112759	SLC29A1	213.951	116.567	311.335	2.67087	1.41731	0.000609103	0.0165209
1865	ENSG00000211805	TRAV24	59.8619	32.5391	87.1847	2.67938	1.4219	0.000474905	0.0138262
1866	ENSG00000101003	GINS1	155.638	84.5083	226.768	2.68338	1.42405	0.00112225	0.0256584
1867	ENSG00000137807	KIF23	385.977	208.707	563.247	2.69874	1.43229	0.000170323	0.00637028
1868	ENSG00000100526	CDKN3	127.483	68.8839	186.082	2.70138	1.4337	0.000715196	0.0184469
1869	ENSG00000154920	EME1	108.735	58.7378	158.732	2.70238	1.43423	0.00014371	0.00563065
1870	ENSG00000105672	ETV2	17.1246	9.19068	25.0585	2.72652	1.44706	0.00153612	0.0321759
1871	ENSG00000280610	KIF15	212.356	113.63	311.082	2.73767	1.45295	0.000880852	0.0214866
1872	ENSG00000188010	MORN2	71.3646	38.121	104.608	2.74411	1.45634	8.35553e-07	0.000102359
1873	ENSG00000163808	KIF15	211.835	113.109	310.561	2.74568	1.45716	0.000864079	0.0211954
1874	ENSG00000259316	CTD-2116N17.1	86.6208	46.2489	126.993	2.74585	1.45725	0.000548461	0.0152649
1875	ENSG00000145386	CCNA2	617.772	329.798	905.747	2.74637	1.45753	0.00110976	0.0254932
1876	ENSG00000026025	VIM	36742.6	19601.5	53883.7	2.74896	1.45889	4.56582e-09	1.36866e-06
1877	ENSG00000136492	BRIP1	273.643	145.926	401.361	2.75045	1.45967	2.46734e-05	0.00145977
1878	ENSG00000164674	SYTL3	1170.9	624.399	1717.39	2.75047	1.45968	4.67819e-06	0.000398716
1879	ENSG00000166123	GPT2	100.499	53.4267	147.572	2.76213	1.46578	0.00194196	0.0381491
1880	ENSG00000166851	PLK1	383.456	203.796	563.115	2.76313	1.4663	1.11475e-07	1.97858e-05
1881	ENSG00000111424	VDR	967.513	513.631	1421.4	2.76735	1.4685	3.27547e-07	4.78525e-05
1882	ENSG00000101384	JAG1	102.386	54.2317	150.541	2.77589	1.47295	0.000351653	0.0109805
1883	ENSG00000166451	CENPN	275.966	145.783	406.15	2.78599	1.47819	0.00186792	0.0369965
1884	ENSG00000162496	DHRS3	368.065	194.354	541.776	2.78758	1.47901	0.00148016	0.031328
1885	ENSG00000114346	ECT2	293.383	154.913	431.852	2.78772	1.47908	0.000295945	0.00965053
1886	ENSG00000121621	KIF18A	179.03	94.3968	263.663	2.79313	1.48188	0.00217769	0.041361
1887	ENSG00000120875	DUSP4	5108.08	2688.01	7528.16	2.80065	1.48576	7.00285e-06	0.000544983
1888	ENSG00000109084	TMEM97	273.916	143.982	403.85	2.80487	1.48793	1.02478e-06	0.000120205
1889	ENSG00000085063	CD59	1590.18	833.631	2346.73	2.81507	1.49317	2.14376e-11	1.37705e-08
1890	ENSG00000091972	CD200	351.085	183.687	518.483	2.82265	1.49705	2.29175e-10	1.066e-07
1891	ENSG00000234084	RP3-388E23.2	21.8511	11.4134	32.2889	2.82904	1.50031	0.00218326	0.0414215
1892	ENSG00000145990	GFOD1	66.6758	34.7578	98.5937	2.83659	1.50416	1.43207e-05	0.000965882
1893	ENSG00000139354	GAS2L3	23.0513	12.0094	34.0933	2.83889	1.50533	0.0010563	0.0245387
1894	ENSG00000117724	CENPF	2201.48	1146.7	3256.25	2.83966	1.50572	0.000336232	0.0106219
1895	ENSG00000169607	CKAP2L	287.131	149.446	424.817	2.84262	1.50722	0.00105744	0.0245511
1896	ENSG00000183833	MAATS1	18.3268	9.53387	27.1198	2.84458	1.50821	0.00132337	0.0288902
1897	ENSG00000217801	RP11-465B22.3	920.252	478.664	1361.84	2.84509	1.50847	1.01915e-06	0.000119892
1898	ENSG00000284254	AC270306.1	360.07	186.811	533.328	2.8549	1.51344	3.76888e-05	0.00200683
1899	ENSG00000270681	RP11-372K14.2	19.7153	10.2265	29.2041	2.85572	1.51386	0.000374184	0.011568
1900	ENSG00000148053	NTRK2	42.4288	22.0035	62.854	2.85655	1.51427	8.53621e-06	0.000644484
1901	ENSG00000132329	RAMP1	29.3517	15.1712	43.5321	2.86938	1.52074	7.06101e-05	0.00320701
1902	ENSG00000135451	TROAP	215.796	111.505	320.088	2.87061	1.52136	2.23455e-08	5.197e-06
1903	ENSG00000134690	CDCA8	315.933	163.218	468.648	2.8713	1.5217	0.000145578	0.00567596
1904	ENSG00000184524	CEND1	30.4059	15.689	45.1228	2.87608	1.5241	0.000461006	0.0135944
1905	ENSG00000173947	PIFO	31.554	16.2526	46.8553	2.88294	1.52754	6.10482e-05	0.00286933
1906	ENSG00000162062	C16orf59	60.0901	30.9006	89.2796	2.88925	1.53069	0.000469327	0.0137509
1907	ENSG00000119969	HELLS	497.294	255.066	739.523	2.89934	1.53573	0.00158416	0.0329277
1908	ENSG00000138778	CENPE	571.522	292.952	850.092	2.90182	1.53696	0.00148854	0.0314725
1909	ENSG00000119326	CTNNAL1	251.492	128.682	374.303	2.90874	1.54039	2.35298e-07	3.77859e-05
1910	ENSG00000143061	IGSF3	29.7735	15.2128	44.3341	2.91426	1.54313	0.00271179	0.0488822
1911	ENSG00000158373	HIST1H2BD	139.368	71.1643	207.571	2.91678	1.54438	2.51016e-09	8.60856e-07
1912	ENSG00000112486	CCR6	496.173	252.376	739.971	2.93202	1.5519	1.8058e-11	1.21133e-08
1913	ENSG00000111665	CDCA3	289.774	147.033	432.514	2.9416	1.5566	6.93549e-07	8.79829e-05
1914	ENSG00000165490	DDIAS	126.199	63.9919	188.406	2.94421	1.55788	0.000170041	0.00636561
1915	ENSG00000163251	FZD5	28.6948	14.5212	42.8684	2.95212	1.56175	5.42616e-05	0.00262977
1916	ENSG00000260465	RP11-63M22.2	48.0433	24.2976	71.789	2.95458	1.56295	0.000698368	0.0181629
1917	ENSG00000184661	CDCA2	183.374	92.5011	274.246	2.96479	1.56793	0.000146569	0.00570204
1918	ENSG00000112984	KIF20A	345.465	173.972	516.957	2.97149	1.57119	6.7105e-08	1.31826e-05
1919	ENSG00000085840	ORC1	208.752	105.047	312.457	2.97445	1.57262	2.57826e-05	0.00151653
1920	ENSG00000119333	WDR34	361.47	181.767	541.174	2.9773	1.57401	6.22231e-08	1.23434e-05
1921	ENSG00000051180	RAD51	171.482	86.1733	256.791	2.97993	1.57528	0.000253369	0.00858019
1922	ENSG00000066629	EML1	60.1018	30.1964	90.0071	2.98072	1.57566	5.53238e-07	7.25525e-05
1923	ENSG00000257453	RP11-290L1.3	19.4468	9.76764	29.126	2.98189	1.57623	0.000703994	0.018271
1924	ENSG00000125148	MT2A	2398.83	1204.27	3593.39	2.98388	1.57719	5.13269e-11	2.92549e-08
1925	ENSG00000188985	DHFRP1	83.6895	41.9515	125.428	2.98982	1.58006	0.000527874	0.0148657
1926	ENSG00000104738	MCM4	2045.42	1025.19	3065.65	2.99033	1.5803	0.00224803	0.0423337
1927	ENSG00000122966	CIT	355.511	177.922	533.101	2.99627	1.58317	8.29366e-08	1.54667e-05
1928	ENSG00000064651	SLC12A2	665.435	333.021	997.85	2.99636	1.58321	1.14108e-11	8.10128e-09
1929	ENSG00000148200	NR6A1	26.659	13.3117	40.0063	3.00535	1.58753	4.45398e-05	0.00229327
1930	ENSG00000123975	CKS2	492.534	245.564	739.504	3.01145	1.59046	0.00178453	0.0359286
1931	ENSG00000137804	NUSAP1	1053.83	525.278	1582.38	3.01246	1.59094	3.58939e-05	0.00192903
1932	ENSG00000171522	PTGER4	2227.74	1110.14	3345.34	3.01345	1.59141	1.42515e-12	1.34123e-09
1933	ENSG00000143942	CHAC2	143.572	71.3801	215.763	3.02273	1.59585	4.03843e-05	0.00212047
1934	ENSG00000165244	ZNF367	292.495	145.179	439.811	3.02944	1.59905	0.00118524	0.0265877
1935	ENSG00000105011	ASF1B	511.102	253.195	769.009	3.03722	1.60275	4.86206e-08	1.00387e-05
1936	ENSG00000066279	ASPM	1094.48	542.111	1646.85	3.03786	1.60305	0.00012094	0.00489422
1937	ENSG00000124766	SOX4	920.312	455.707	1384.92	3.03905	1.60362	9.20236e-05	0.00397283
1938	ENSG00000134107	BHLHE40	7282.21	3600.03	10964.4	3.04564	1.60675	3.09437e-08	6.88038e-06
1939	ENSG00000272256	RP11-489E7.4	40.5673	20.0463	61.0884	3.04737	1.60756	0.000220418	0.00772283
1940	ENSG00000167513	CDT1	292.737	144.408	441.065	3.0543	1.61084	1.04854e-05	0.000749686
1941	ENSG00000181016	LSMEM1	50.5845	24.945	76.2241	3.05569	1.6115	5.04079e-07	6.71022e-05
1942	ENSG00000122952	ZWINT	648.779	319.589	977.97	3.06009	1.61357	0.000102185	0.00429856
1943	ENSG00000143228	NUF2	405.752	199.528	611.976	3.06713	1.61689	0.000757253	0.019237
1944	ENSG00000161800	RACGAP1	998.955	491.203	1506.71	3.06738	1.61701	9.37703e-06	0.000690036
1945	ENSG00000200087	SNORA73B	21.0666	10.3444	31.7888	3.07303	1.61966	0.000657282	0.0173963
1946	ENSG00000139926	FRMD6	177.403	86.8419	267.965	3.08566	1.62558	0.000181527	0.006702
1947	ENSG00000215483	LINC00598	106.379	51.9625	160.795	3.09445	1.62968	3.18378e-09	1.07368e-06
1948	ENSG00000111206	FOXM1	519.959	253.915	786.002	3.09553	1.63019	5.77115e-05	0.00274761
1949	ENSG00000144395	CCDC150	96.0235	46.819	145.228	3.1019	1.63315	0.00116173	0.0262181
1950	ENSG00000126787	DLGAP5	531.109	258.788	803.429	3.10459	1.6344	0.000323187	0.0102986
1951	ENSG00000218358	RAET1K	24.0587	11.7189	36.3985	3.10597	1.63504	0.000303632	0.00986145
1952	ENSG00000157456	CCNB2	321.735	155.883	487.586	3.12789	1.64519	3.83707e-05	0.0020351
1953	ENSG00000274943	RP11-351C21.2	24.7591	11.9754	37.5429	3.135	1.64846	6.40241e-05	0.00296445
1954	ENSG00000011478	QPCTL	367.56	177.559	557.56	3.14014	1.65083	5.82353e-12	4.44654e-09
1955	ENSG00000182481	KPNA2	1615.18	780.04	2450.32	3.14127	1.65135	3.13716e-06	0.000292522
1956	ENSG00000138160	KIF11	819.754	394.764	1244.74	3.15314	1.65679	0.000149756	0.00577763
1957	ENSG00000164236	ANKRD33B	356.853	171.562	542.143	3.16003	1.65994	2.25469e-10	1.06096e-07
1958	ENSG00000115163	CENPA	124.267	59.7202	188.814	3.16165	1.66068	0.000654374	0.0173533
1959	ENSG00000068489	PRR11	254.509	122.279	386.74	3.16276	1.66118	8.59354e-07	0.000104433
1960	ENSG00000197903	HIST1H2BK	328.714	157.852	499.575	3.16482	1.66213	5.27486e-12	4.10506e-09
1961	ENSG00000006327	TNFRSF12A	73.4264	35.2027	111.65	3.17163	1.66523	2.99745e-06	0.000283413
1962	ENSG00000282988	HIST1H3D	31.3086	14.9878	47.6293	3.17788	1.66806	7.09651e-06	0.000551212
1963	ENSG00000265415	CTD-2510F5.4	32.208	15.3777	49.0384	3.18893	1.67307	0.00211603	0.0405452
1964	ENSG00000167900	TK1	405.556	193.593	617.52	3.18979	1.67346	2.97959e-05	0.00169828
1965	ENSG00000138495	COX17	697.039	331.603	1062.47	3.20405	1.6799	4.16961e-06	0.000363655
1966	ENSG00000101412	E2F1	561.363	266.76	855.966	3.20875	1.68201	3.97709e-06	0.000350643
1967	ENSG00000076604	TRAF4	661.545	314.071	1009.02	3.21271	1.68379	3.70306e-13	3.94356e-10
1968	ENSG00000272196	HIST2H2AA4	349.473	165.912	533.033	3.21275	1.68381	6.22739e-12	4.66686e-09
1969	ENSG00000119508	NR4A3	586.412	278.106	894.718	3.21718	1.6858	1.81306e-08	4.36731e-06
1970	ENSG00000125319	C17orf53	70.047	33.1982	106.896	3.21992	1.68703	0.000466506	0.0137099
1971	ENSG00000238062	SPATA3-AS1	182.523	86.3592	278.686	3.22706	1.69022	1.16083e-10	5.94637e-08
1972	ENSG00000075218	GTSE1	317.923	149.949	485.898	3.24042	1.69618	1.8887e-05	0.00120365
1973	ENSG00000111247	RAD51AP1	251.562	118.519	384.606	3.24511	1.69827	0.000562586	0.0155192
1974	ENSG00000106546	AHR	1655.5	779.472	2531.52	3.24774	1.69944	0.000507355	0.0144082
1975	ENSG00000053747	LAMA3	26.0604	12.2591	39.8616	3.25158	1.70114	0.00115777	0.02616
1976	ENSG00000109805	NCAPG	506.64	238.328	774.951	3.25161	1.70115	0.00187739	0.0371149
1977	ENSG00000170017	ALCAM	759.609	355.71	1163.51	3.27095	1.70971	3.4179e-09	1.11545e-06
1978	ENSG00000146670	CDCA5	488.198	228.476	747.921	3.27352	1.71084	0.000321928	0.010281
1979	ENSG00000224080	UBE2FP1	16.2362	7.55694	24.9155	3.29704	1.72117	0.000194861	0.00707367
1980	ENSG00000091651	ORC6	292.394	136.056	448.732	3.29815	1.72166	9.26228e-05	0.00397904
1981	ENSG00000110841	PPFIBP1	263.781	122.69	404.873	3.29998	1.72246	1.57593e-06	0.000170066
1982	ENSG00000141519	CCDC40	37.6414	17.5001	57.7827	3.30184	1.72327	2.79688e-06	0.000268846
1983	ENSG00000131153	GINS2	223.017	103.564	342.471	3.30686	1.72546	0.000414193	0.0125273
1984	ENSG00000129810	SGO1	142.265	65.9421	218.588	3.31484	1.72894	0.000175207	0.00650554
1985	ENSG00000076382	SPAG5	908.673	420.91	1396.44	3.31765	1.73016	1.84945e-06	0.000192896
1986	ENSG00000118193	KIF14	327.691	151.594	503.789	3.32328	1.73261	6.32311e-06	0.000502718
1987	ENSG00000124635	HIST1H2BJ	35.7736	16.4715	55.0758	3.34371	1.74145	7.78287e-05	0.00348019
1988	ENSG00000149557	FEZ1	36.8808	16.9537	56.808	3.35078	1.7445	1.19082e-06	0.000134609
1989	ENSG00000071539	TRIP13	156.812	71.9178	241.707	3.36088	1.74884	0.000335757	0.0106152
1990	ENSG00000148773	MKI67	2844.68	1304.11	4385.25	3.36263	1.74959	4.75691e-07	6.41675e-05
1991	ENSG00000067208	EVI5	114.847	52.5576	177.136	3.37032	1.75288	0.000443099	0.0131848
1992	ENSG00000011052	NME1-NME2	328.586	150.332	506.84	3.37146	1.75337	3.59581e-07	5.12378e-05
1993	ENSG00000093009	CDC45	264.48	120.486	408.474	3.39022	1.76138	8.15101e-05	0.00361287
1994	ENSG00000135541	AHI1	788.475	358.747	1218.2	3.39572	1.76372	3.52837e-05	0.0019089
1995	ENSG00000135045	C9orf40	295.539	133.368	457.709	3.43193	1.77902	5.346e-07	7.04696e-05
1996	ENSG00000149554	CHEK1	407.151	183.22	631.083	3.4444	1.78425	4.63867e-05	0.00237317
1997	ENSG00000137812	KNL1	581.183	261.318	901.048	3.44809	1.7858	3.40916e-05	0.00185682
1998	ENSG00000123416	TUBA1B	16447.8	7371.36	25524.3	3.46263	1.79187	7.41018e-09	2.12677e-06
1999	ENSG00000072274	TFRC	7565.4	3388.21	11742.6	3.46572	1.79316	0.000949843	0.0227283
[truncated: 267 more rows]

## Sheet: edgeR
	Geneid	Gene name	Fold_change	logFC	logCPM	PValue	FDR
1	ENSG00000276220	AC012314.5	0.00112348	-9.79782	1.56674	3.32015e-06	0.000418706
2	ENSG00000235174	RPL39P3	0.00135153	-9.53119	1.29808	7.57541e-10	3.83676e-07
3	ENSG00000283029	RN7SL1	0.00198064	-8.97981	0.762497	0.000311673	0.0136724
4	ENSG00000267344	CTB-39G8.3	0.00212863	-8.87586	0.680717	8.35883e-06	0.000862003
5	ENSG00000155659	VSIG4	0.00223476	-8.80567	0.604488	6.63241e-08	1.6399e-05
6	ENSG00000244398	RP11-466H18.1	0.00266576	-8.55124	0.341312	0.000522423	0.0204168
7	ENSG00000282154	TRBJ2-6	0.00408311	-7.93612	-0.125527	2.78949e-05	0.00220918
8	ENSG00000282273	TRBJ1-4	0.00460512	-7.76254	-0.358084	4.39298e-05	0.00309479
9	ENSG00000095970	TREM2	0.00616211	-7.34236	-0.683299	1.174e-07	2.62388e-05
10	ENSG00000173372	C1QA	0.0120638	-6.37317	1.07275	1.32343e-06	0.000195106
11	ENSG00000261040	WFDC21P	0.0134761	-6.21345	-0.216223	6.59973e-15	1.65793e-11
12	ENSG00000005381	MPO	0.0185549	-5.75206	-1.87519	2.81387e-05	0.0022201
13	ENSG00000120057	SFRP5	0.0190496	-5.71409	-1.88691	5.15931e-06	0.000588058
14	ENSG00000187116	LILRA5	0.0191037	-5.71001	-1.90819	0.000575279	0.0219364
15	ENSG00000272558	U91328.21	0.0200323	-5.64153	-1.91321	6.34096e-05	0.00410971
16	ENSG00000073464	CLCN4	0.0209851	-5.57449	-1.984	0.000403163	0.0168462
17	ENSG00000260314	MRC1	0.021782	-5.52072	3.07362	3.34767e-09	1.30586e-06
18	ENSG00000274113	LILRA5	0.0220746	-5.50147	-2.02354	0.00027315	0.0123593
19	ENSG00000181631	P2RY13	0.022496	-5.47419	-2.05062	0.000289628	0.0129371
20	ENSG00000231542	TAB3-AS1	0.0225195	-5.47268	-2.03096	9.004e-06	0.000920974
21	ENSG00000278355	LILRA5	0.023724	-5.39751	-2.09291	0.000893094	0.0304005
22	ENSG00000275404	LILRA5	0.023724	-5.39751	-2.09291	0.000892976	0.0304005
23	ENSG00000262156	APOBEC3A	0.0249482	-5.32492	-2.1136	7.11872e-05	0.00448873
24	ENSG00000225217	HSPA7	0.0249823	-5.32295	-0.368384	9.78206e-07	0.000153586
25	ENSG00000168995	SIGLEC7	0.0261622	-5.25637	0.0307271	1.22368e-07	2.71558e-05
26	ENSG00000260401	RP11-800A3.4	0.026262	-5.25088	-2.1741	0.00130559	0.0401347
27	ENSG00000262986	SMIM10L1	0.0269154	-5.21543	-2.16448	0.000320792	0.01402
28	ENSG00000171812	COL8A2	0.0270041	-5.21068	-1.04133	4.86115e-05	0.00332928
29	ENSG00000162706	CADM3	0.0271544	-5.20267	-2.20848	0.00129206	0.0398552
30	ENSG00000110079	MS4A4A	0.0272563	-5.19727	-0.0298691	8.69795e-06	0.000892577
31	ENSG00000173369	C1QB	0.0277861	-5.16949	2.35503	3.24821e-06	0.000412116
32	ENSG00000181023	OR56B1	0.0280079	-5.15802	-2.20238	0.000184601	0.00925261
33	ENSG00000130203	APOE	0.0284685	-5.13449	2.89416	1.29252e-08	4.1006e-06
34	ENSG00000010327	STAB1	0.0291038	-5.10265	2.10267	8.07377e-08	1.92797e-05
35	ENSG00000270542	RP11-311H10.7	0.0298721	-5.06506	-2.26087	0.00017323	0.00880923
36	ENSG00000170367	CST5	0.0300357	-5.05718	-2.24672	0.000948035	0.0315859
37	ENSG00000150337	FCGR1A	0.0306442	-5.02824	2.45661	1.87553e-06	0.000258278
38	ENSG00000268199	CTD-3137H5.1	0.0320852	-4.96195	-2.3121	0.000216224	0.0103503
39	ENSG00000275525	LILRA1	0.03248	-4.9443	-2.31824	0.00115078	0.0364749
40	ENSG00000104974	LILRA1	0.03248	-4.9443	-2.31824	0.00115111	0.0364749
41	ENSG00000164125	FAM198B	0.0329766	-4.92241	1.21766	4.49342e-08	1.16132e-05
42	ENSG00000179593	ALOX15B	0.0330745	-4.91814	0.750038	1.3383e-13	2.62653e-10
43	ENSG00000276454	RP11-493L12.7	0.033803	-4.88671	-2.35375	0.000895619	0.030437
44	ENSG00000277751	LILRB2	0.0342755	-4.86668	0.293696	6.01605e-05	0.00393159
45	ENSG00000160883	HK3	0.034289	-4.86611	2.60753	1.26713e-08	4.0602e-06
46	ENSG00000162745	OLFML2B	0.0343899	-4.86187	0.918515	3.72972e-06	0.000450456
47	ENSG00000205846	CLEC6A	0.0349638	-4.83799	0.286519	1.09464e-07	2.4913e-05
48	ENSG00000100079	LGALS2	0.0350071	-4.83621	-0.662296	0.000103286	0.00596199
49	ENSG00000186407	CD300E	0.0354564	-4.81781	1.57204	1.52418e-05	0.0013941
50	ENSG00000131042	LILRB2	0.0357922	-4.80421	1.26096	9.82153e-06	0.000979082
51	ENSG00000090382	LYZ	0.0360047	-4.79567	8.52166	1.20054e-07	2.67367e-05
52	ENSG00000265531	FCGR1CP	0.0361608	-4.78943	-0.767952	0.000323504	0.0141062
53	ENSG00000235480	RP11-363D14.1	0.0364117	-4.77945	-2.40297	0.000850079	0.0293499
54	ENSG00000159189	C1QC	0.0391621	-4.6744	1.43035	1.02325e-05	0.00100411
55	ENSG00000255101	RP11-412B14.1	0.0393032	-4.66921	-2.45396	0.0012518	0.0388615
56	ENSG00000255833	TIFAB	0.0419332	-4.57576	1.15027	3.39249e-09	1.31518e-06
57	ENSG00000269460	AC093063.3	0.0420128	-4.57303	-2.49824	0.00142079	0.0426939
58	ENSG00000180869	LINC01555	0.0431314	-4.53512	-1.5307	6.43853e-07	0.000109582
59	ENSG00000088827	SIGLEC1	0.0432698	-4.53049	3.32099	1.07963e-09	5.0225e-07
60	ENSG00000167680	SEMA6B	0.0433853	-4.52665	2.76618	1.44204e-08	4.52821e-06
61	ENSG00000244682	FCGR2C	0.0449551	-4.47537	0.646008	6.88909e-07	0.000115649
62	ENSG00000175591	P2RY2	0.0453964	-4.46128	-1.60252	0.000613006	0.0230531
63	ENSG00000137491	SLCO2B1	0.0464512	-4.42814	1.8764	1.69172e-06	0.000238753
64	ENSG00000276452	LILRB1	0.0496187	-4.33297	-0.450906	0.000142065	0.00763879
65	ENSG00000187474	FPR3	0.0499486	-4.32341	2.61977	4.4443e-06	0.000520737
66	ENSG00000267436	AC005786.7	0.0505635	-4.30576	0.67852	3.2031e-09	1.25728e-06
67	ENSG00000165092	ALDH1A1	0.0517561	-4.27213	0.341917	0.00110707	0.0354369
68	ENSG00000085265	FCN1	0.0519325	-4.26722	3.27601	1.3301e-07	2.91465e-05
69	ENSG00000105048	TNNT1	0.0522273	-4.25905	-1.17534	0.000227457	0.0107568
70	ENSG00000250510	GPR162	0.0522921	-4.25726	-0.793702	0.000187188	0.00933754
71	ENSG00000276146	LILRB2	0.0525801	-4.24934	0.971179	1.95273e-05	0.00168459
72	ENSG00000105205	CLC	0.0529018	-4.24054	-0.791393	1.59482e-06	0.000227119
73	ENSG00000237727	AIF1	0.0533157	-4.2293	0.972738	5.20216e-06	0.000591867
74	ENSG00000136235	GPNMB	0.0539792	-4.21145	5.02597	1.58668e-05	0.00143379
75	ENSG00000149295	DRD2	0.0544249	-4.19959	-1.23565	3.0361e-06	0.00039073
76	ENSG00000123095	BHLHE41	0.0561564	-4.1544	2.08268	6.13981e-06	0.000670606
77	ENSG00000158825	CDA	0.0561599	-4.15432	-0.854711	3.84175e-05	0.00278929
78	ENSG00000274935	LILRA1	0.0579921	-4.108	-1.82354	0.00119801	0.0375995
79	ENSG00000128383	APOBEC3A	0.0585559	-4.09404	0.922714	5.1305e-06	0.000585838
80	ENSG00000183023	SLC8A1	0.0613392	-4.02705	0.663193	0.000105483	0.0060499
81	ENSG00000276173	IGHA2	0.0614828	-4.02367	-0.389222	0.000307164	0.0135279
82	ENSG00000170891	CYTL1	0.0625847	-3.99805	-1.8767	8.259e-05	0.00504562
83	ENSG00000170909	OSCAR	0.0629445	-3.98978	-0.700035	5.33626e-06	0.000600597
84	ENSG00000186074	CD300LF	0.0639368	-3.96721	0.927104	0.000259918	0.01195
85	ENSG00000124479	NDP	0.0645064	-3.95441	-1.91939	0.000645459	0.0239296
86	ENSG00000275886	RP11-1260E13.4	0.0648104	-3.94763	-1.0111	9.54947e-07	0.000151668
87	ENSG00000262061	RP11-1260E13.4	0.0648104	-3.94763	-1.0111	9.55839e-07	0.000151668
88	ENSG00000263267	RP11-1260E13.4	0.0648105	-3.94763	-1.0111	9.56331e-07	0.000151668
89	ENSG00000135363	LMO2	0.0648464	-3.94683	-1.02751	9.28868e-06	0.000934867
90	ENSG00000234089	RP11-1217F2.15	0.0653393	-3.9359	-1.92239	4.65719e-05	0.0032389
91	ENSG00000110237	ARHGEF17	0.0662353	-3.91626	-1.93027	0.000479702	0.0191499
92	ENSG00000196565	HBG2	0.0673882	-3.89136	-0.0948146	0.000207779	0.0100766
93	ENSG00000185339	TCN2	0.0685377	-3.86696	1.28658	7.87327e-07	0.000129781
94	ENSG00000149596	JPH2	0.0691449	-3.85423	-1.48494	0.000282566	0.0127303
95	ENSG00000108688	CCL7	0.0694439	-3.84801	3.74813	4.13953e-05	0.00296099
96	ENSG00000180340	FZD2	0.0723263	-3.78933	-1.52704	9.08109e-05	0.00542645
97	ENSG00000170298	LGALS9B	0.0747725	-3.74135	-1.5014	0.00071758	0.0258111
98	ENSG00000167850	CD300C	0.0749904	-3.73715	-0.443531	0.00024427	0.011382
99	ENSG00000229373	LINC00452	0.0755849	-3.72576	-2.0543	0.000458948	0.0184899
100	ENSG00000132669	RIN2	0.0775738	-3.68829	0.765401	9.59053e-05	0.00564493
101	ENSG00000203747	FCGR3A	0.0780402	-3.67964	2.12488	0.000124717	0.00688883
102	ENSG00000172037	LAMB2	0.079493	-3.65303	0.713559	2.09222e-05	0.0017853
103	ENSG00000109099	PMP22	0.0796845	-3.64956	0.907801	6.833e-05	0.00436996
104	ENSG00000249309	RP11-153M7.5	0.0811254	-3.6237	-2.10343	0.000219348	0.0104572
105	ENSG00000163563	MNDA	0.0828283	-3.59373	0.810848	0.000280023	0.0126247
106	ENSG00000115107	STEAP3	0.0828599	-3.59318	1.12186	1.77171e-05	0.00156057
107	ENSG00000161944	ASGR2	0.0830447	-3.58997	-0.537481	0.00148694	0.0439456
108	ENSG00000238213	TARDBPP2	0.0843669	-3.56718	-2.13769	0.000930121	0.0312043
109	ENSG00000229754	CXCR2P1	0.0855808	-3.54657	-0.585935	1.52324e-08	4.73583e-06
110	ENSG00000261798	RP1-118J21.25	0.0858305	-3.54237	-2.15317	0.00141713	0.0426448
111	ENSG00000074964	ARHGEF10L	0.0861938	-3.53627	2.10376	1.14627e-05	0.00111543
112	ENSG00000229393	RP3-395M20.3	0.0869514	-3.52365	-2.15137	0.00119599	0.0375559
113	ENSG00000226004	RP11-10J5.1	0.0871325	-3.52064	-1.70207	0.00076026	0.0269147
114	ENSG00000143226	FCGR2A	0.0874046	-3.51615	3.18548	0.000251831	0.0116378
115	ENSG00000182578	CSF1R	0.0876511	-3.51208	3.19107	3.41745e-07	6.44523e-05
116	ENSG00000248996	RP11-1334A24.6	0.087833	-3.50909	-1.06821	0.000647675	0.0239834
117	ENSG00000197629	MPEG1	0.0882008	-3.50306	3.23967	0.000299653	0.0132959
118	ENSG00000283862	AC209232.1	0.0886593	-3.49558	-1.70256	5.68787e-05	0.00376694
119	ENSG00000143546	S100A8	0.089012	-3.48986	3.56079	0.00066907	0.024543
120	ENSG00000174705	SH3PXD2B	0.0895925	-3.48048	1.47493	1.23884e-05	0.00118602
121	ENSG00000255772	LINC01479	0.0902796	-3.46946	-2.1844	0.000779584	0.0274287
122	ENSG00000198019	FCGR1B	0.0916364	-3.44794	0.619246	0.000446724	0.0181472
123	ENSG00000038945	MSR1	0.0919468	-3.44306	0.247461	0.00026652	0.0121556
124	ENSG00000128438	TBC1D27	0.092735	-3.43074	3.99626	9.91159e-17	3.11239e-13
125	ENSG00000108700	CCL8	0.0927434	-3.43061	5.1821	8.64879e-05	0.00522279
126	ENSG00000274536	RP6-159A1.4	0.0927559	-3.43042	-1.13884	5.48604e-06	0.00061306
127	ENSG00000111199	TRPV4	0.0936081	-3.41722	-1.40255	0.00163793	0.0470142
128	ENSG00000164935	DCSTAMP	0.094281	-3.40689	-0.516233	0.000103918	0.00598203
129	ENSG00000182853	VMO1	0.0950277	-3.39551	-0.22492	2.15865e-07	4.44491e-05
130	ENSG00000266464	Y_RNA	0.0950415	-3.3953	-1.7755	0.000282785	0.012731
131	ENSG00000261026	CTD-3247F14.2	0.0970733	-3.36478	-1.77383	0.0012668	0.0391721
132	ENSG00000174600	CMKLR1	0.097218	-3.36263	2.32451	8.28644e-06	0.000857353
133	ENSG00000124491	F13A1	0.0975025	-3.35842	-1.78461	0.00101814	0.0333128
134	ENSG00000235985	AIF1	0.097832	-3.35355	0.202941	0.000224755	0.0106531
135	ENSG00000079308	TNS1	0.0999424	-3.32276	1.86249	3.15333e-08	8.76277e-06
136	ENSG00000116990	MYCL	0.100694	-3.31195	-0.201875	9.47473e-05	0.00559525
137	ENSG00000272465	RP1-136B1.1	0.100898	-3.30904	-2.27178	0.0013558	0.0411742
138	ENSG00000153071	DAB2	0.101282	-3.30355	1.52105	4.72316e-05	0.00327766
139	ENSG00000165168	CYBB	0.101386	-3.30208	6.659	3.46897e-06	0.000430557
140	ENSG00000132514	CLEC10A	0.102009	-3.29323	0.249852	0.00015958	0.00837887
141	ENSG00000141497	ZMYND15	0.102595	-3.28497	0.217719	7.73189e-05	0.00480441
142	ENSG00000130208	APOC1	0.10261	-3.28476	0.375032	0.000198265	0.00970509
143	ENSG00000135929	CYP27A1	0.103238	-3.27595	3.1452	0.0016914	0.0481529
144	ENSG00000120594	PLXDC2	0.103422	-3.27339	2.30793	1.43081e-05	0.0013234
145	ENSG00000136205	TNS3	0.103645	-3.27028	3.69865	5.12663e-06	0.000585838
146	ENSG00000278279	LILRB4	0.104578	-3.25735	1.9791	0.000211955	0.0102435
147	ENSG00000133048	CHI3L1	0.105134	-3.2497	6.31716	3.4924e-06	0.000431759
148	ENSG00000121316	PLBD1	0.107263	-3.22078	0.998367	0.000116569	0.00656992
149	ENSG00000275463	LILRB2	0.108127	-3.20921	0.331617	1.95274e-05	0.00168459
150	ENSG00000130881	LRP3	0.108323	-3.20659	-1.55523	0.000675559	0.02471
151	ENSG00000241358	RP11-758I14.3	0.108367	-3.206	-1.87571	0.00048112	0.0191794
152	ENSG00000274131	CEACAM4	0.108446	-3.20495	-0.846072	1.62823e-06	0.00023083
153	ENSG00000274513	LILRB2	0.108682	-3.20182	0.0709734	0.000130238	0.00710631
154	ENSG00000261959	RP11-893F2.14	0.109084	-3.19649	-1.55006	1.85396e-05	0.00161714
155	ENSG00000258227	CLEC5A	0.109151	-3.1956	3.43906	0.000910321	0.0307536
156	ENSG00000255197	RP11-750H9.5	0.112	-3.15842	-1.30867	0.00162728	0.0468566
157	ENSG00000233041	PHGR1	0.112422	-3.153	-1.92317	0.00033641	0.0145206
158	ENSG00000188626	GOLGA8M	0.112966	-3.14604	0.461351	3.41246e-07	6.44523e-05
159	ENSG00000198829	SUCNR1	0.113997	-3.13293	0.672395	3.8544e-05	0.00279524
160	ENSG00000100504	PYGL	0.11491	-3.12143	0.979502	2.88402e-06	0.000372685
161	ENSG00000172724	CCL19	0.115151	-3.1184	0.569661	1.30275e-06	0.00019251
162	ENSG00000101916	TLR8	0.11736	-3.09099	3.17164	1.77537e-05	0.00156161
163	ENSG00000166527	CLEC4D	0.117878	-3.08463	0.309938	0.000138552	0.00750129
164	ENSG00000139970	RTN1	0.118497	-3.07707	-1.63777	0.000960722	0.0319239
165	ENSG00000261302	RP11-343H19.1	0.119686	-3.06267	-0.145523	4.71877e-07	8.56511e-05
166	ENSG00000170458	CD14	0.119745	-3.06196	3.84148	0.000503524	0.0199011
167	ENSG00000105352	CEACAM4	0.119758	-3.0618	-0.77921	9.84318e-07	0.000153857
168	ENSG00000255054	RP1-317E23.6	0.119858	-3.0606	-1.98407	0.00132077	0.0404034
169	ENSG00000174370	C11orf45	0.120714	-3.05033	-1.14323	9.92176e-05	0.00579104
170	ENSG00000198580	RP11-611L7.2	0.121038	-3.04646	-1.37503	2.27226e-05	0.00189767
171	ENSG00000217258	AC007249.3	0.12105	-3.04633	-1.64104	0.000167725	0.00866862
172	ENSG00000107551	RASSF4	0.121109	-3.04562	3.83273	5.07666e-11	4.03582e-08
173	ENSG00000165140	FBP1	0.121446	-3.04162	2.63658	2.08699e-09	8.79658e-07
174	ENSG00000233115	FAM90A11P	0.122328	-3.03117	-0.978303	4.9226e-06	0.000568297
175	ENSG00000275736	OSCAR	0.126057	-2.98785	-1.42772	0.000497718	0.0197088
176	ENSG00000129226	CD68	0.127285	-2.97387	5.3758	0.000128057	0.00701789
177	ENSG00000275730	LILRB4	0.12819	-2.96365	2.14776	0.000395318	0.0166102
178	ENSG00000206428	AIF1	0.128202	-2.96351	-0.116918	0.00112093	0.0357711
179	ENSG00000162512	SDC3	0.128505	-2.9601	0.280471	0.000146979	0.0078384
180	ENSG00000019102	VSIG2	0.128532	-2.9598	-1.20994	6.83991e-05	0.00436996
181	ENSG00000177294	FBXO39	0.128544	-2.95967	-0.34767	6.02336e-08	1.50113e-05
182	ENSG00000151948	GLT1D1	0.128973	-2.95485	0.676518	4.97686e-06	0.000572457
183	ENSG00000149131	SERPING1	0.129096	-2.95348	3.40022	0.000199341	0.00975015
184	ENSG00000236114	RP11-517P14.7	0.129592	-2.94796	-2.02773	0.00119892	0.0375995
185	ENSG00000235696	C2	0.129635	-2.94747	0.0360825	8.22271e-05	0.00502886
186	ENSG00000183773	AIFM3	0.130768	-2.93492	-0.875006	2.85202e-05	0.00224175
187	ENSG00000273331	TM4SF19-TCTEX1D2	0.131385	-2.92813	-1.2242	0.0010049	0.033095
188	ENSG00000079215	SLC1A3	0.132424	-2.91676	2.32923	4.30619e-05	0.00304209
189	ENSG00000127951	FGL2	0.132551	-2.91538	3.85912	3.76347e-06	0.000453661
190	ENSG00000196209	SIRPB2	0.132688	-2.91389	1.01424	5.69213e-05	0.00376694
191	ENSG00000274376	ADAMTS7P1	0.133015	-2.91034	1.31659	5.06045e-08	1.28669e-05
192	ENSG00000253931	RP11-909N17.2	0.133537	-2.90469	-1.71957	0.00114625	0.0363943
193	ENSG00000177133	LINC00982	0.133593	-2.90408	-0.742632	0.000246629	0.0114564
194	ENSG00000251380	DCANP1	0.135769	-2.88077	-1.73627	0.00137708	0.0416994
195	ENSG00000235568	NFAM1	0.136648	-2.87146	2.06375	0.00053599	0.0208432
196	ENSG00000270996	RP11-342K6.4	0.136649	-2.87145	-2.06467	0.00110366	0.0353638
197	ENSG00000278843	MMP28	0.136918	-2.86861	1.09989	4.18308e-10	2.26474e-07
198	ENSG00000146070	PLA2G7	0.137245	-2.86517	4.10177	0.000412076	0.0170823
199	ENSG00000134028	ADAMDEC1	0.137419	-2.86334	4.33105	6.50949e-05	0.00419729
200	ENSG00000173391	OLR1	0.13748	-2.86271	0.201367	0.000452183	0.0183216
201	ENSG00000145685	LHFPL2	0.137524	-2.86224	3.80509	0.000405131	0.0168723
202	ENSG00000283934	IGSF6	0.137794	-2.85941	2.53302	0.000107083	0.00613048
203	ENSG00000138316	ADAMTS14	0.13989	-2.83764	-1.11082	0.000361936	0.0154525
204	ENSG00000261693	RP13-467H17.1	0.140845	-2.82782	-1.7761	0.000341413	0.0146761
205	ENSG00000108846	ABCC3	0.141018	-2.82605	2.14356	7.62883e-06	0.000802535
206	ENSG00000260027	HOXB7	0.144154	-2.79432	-1.798	0.000445451	0.0181115
207	ENSG00000000938	FGR	0.144351	-2.79234	3.21715	4.32127e-05	0.00304931
208	ENSG00000152766	ANKRD22	0.14481	-2.78777	2.45497	4.16717e-05	0.00297737
209	ENSG00000018280	SLC11A1	0.14518	-2.78409	4.30531	0.000240086	0.0112439
210	ENSG00000140678	ITGAX	0.145229	-2.7836	4.01025	2.00739e-06	0.000271702
211	ENSG00000229646	RP11-330A16.1	0.145385	-2.78205	-0.165097	5.67878e-07	9.90679e-05
212	ENSG00000268500	AC018755.18	0.145445	-2.78146	0.0743346	0.000649511	0.0239979
213	ENSG00000249667	LINC01259	0.146378	-2.77223	-0.454051	2.26902e-05	0.00189748
214	ENSG00000123384	LRP1	0.146885	-2.76724	4.68841	1.10067e-06	0.00016778
215	ENSG00000214946	TBC1D26	0.14701	-2.76601	0.144588	4.25964e-08	1.11003e-05
216	ENSG00000277807	LILRB1	0.147218	-2.76398	0.977391	0.000717079	0.0258111
217	ENSG00000255122	RP11-303G3.6	0.149049	-2.74614	-1.82487	0.000894852	0.030437
218	ENSG00000233850	AC103563.8	0.14936	-2.74314	0.736564	2.56623e-10	1.53492e-07
219	ENSG00000278186	GOLGA8M	0.1503	-2.73408	-0.0403886	8.76467e-07	0.000142603
220	ENSG00000100985	MMP9	0.151033	-2.72706	6.89273	0.000528452	0.0205883
221	ENSG00000101188	NTSR1	0.151576	-2.72189	0.835067	1.24935e-10	8.52855e-08
222	ENSG00000090659	CD209	0.151719	-2.72053	1.13491	0.00139495	0.0421188
223	ENSG00000267128	RNF157-AS1	0.152214	-2.71582	2.73163	5.31733e-17	1.96438e-13
224	ENSG00000232208	RP3-477M7.5	0.152219	-2.71578	-0.401243	2.76614e-05	0.0022018
225	ENSG00000179855	GIPC3	0.152346	-2.71458	1.84546	1.76437e-05	0.001559
226	ENSG00000006638	TBXA2R	0.152847	-2.70984	0.806188	3.81817e-07	7.11551e-05
227	ENSG00000166927	MS4A7	0.154966	-2.68998	3.69664	2.07543e-05	0.00177489
228	ENSG00000072694	FCGR2B	0.155183	-2.68796	0.61756	5.0217e-06	0.000576059
229	ENSG00000121552	CSTA	0.155254	-2.6873	-0.0351442	9.14218e-05	0.00545776
230	ENSG00000171631	P2RY6	0.156282	-2.67777	0.542403	0.00116757	0.0368847
231	ENSG00000163751	CPA3	0.156543	-2.67537	-1.6194	0.000384431	0.0162473
232	ENSG00000245869	RP11-158I9.5	0.158487	-2.65757	-0.791192	1.02297e-05	0.00100411
233	ENSG00000240771	ARHGEF25	0.158538	-2.6571	-0.10002	1.81408e-07	3.81036e-05
234	ENSG00000267580	CTD-2540B15.11	0.158764	-2.65504	-1.42358	0.00107788	0.0347683
235	ENSG00000166278	C2	0.159179	-2.65128	0.0986655	0.000196529	0.0096502
236	ENSG00000281569	KANSL1-AS1	0.160407	-2.64019	0.199912	0.000664768	0.0244434
237	ENSG00000102970	CCL17	0.161098	-2.63399	2.18847	1.14817e-05	0.00111543
238	ENSG00000268088	AC093063.2	0.161494	-2.63044	-0.296992	5.87059e-05	0.00384855
239	ENSG00000258404	RP11-1029J19.5	0.161645	-2.6291	0.496777	9.66577e-07	0.000152907
240	ENSG00000271582	RP11-511P7.4	0.162059	-2.62541	-1.10182	8.11924e-05	0.00498936
241	ENSG00000143167	GPA33	0.163396	-2.61356	3.14241	8.5892e-13	1.34857e-09
242	ENSG00000106565	TMEM176B	0.163964	-2.60855	3.49927	0.000454912	0.0184043
243	ENSG00000249094	RP1-7G5.6	0.164471	-2.6041	-1.90385	0.00155215	0.045424
244	ENSG00000235017	C2	0.164804	-2.60117	0.129544	0.000168813	0.00867986
245	ENSG00000231543	C2	0.164804	-2.60117	0.129544	0.000168815	0.00867986
246	ENSG00000206372	C2	0.164804	-2.60117	0.129544	0.000168852	0.00867986
247	ENSG00000226560	C2	0.164804	-2.60117	0.129544	0.00016889	0.00867986
248	ENSG00000258919	RP11-1029J19.4	0.1654	-2.59597	0.97887	1.02241e-06	0.000158153
249	ENSG00000172985	SH3RF3	0.166141	-2.58952	2.86709	4.49894e-14	9.11442e-11
250	ENSG00000232470	RP11-313D6.3	0.166212	-2.5889	1.185	5.749e-09	2.06752e-06
251	ENSG00000166928	MS4A14	0.166503	-2.58638	0.0376992	4.81447e-05	0.00331176
252	ENSG00000201813	RNU6-915P	0.16703	-2.58182	-1.91586	0.00122127	0.0381019
253	ENSG00000261028	AC012322.1	0.167315	-2.57936	-1.92094	0.00107559	0.0347125
254	ENSG00000239329	HLA-DMB	0.167412	-2.57853	2.17324	8.53368e-10	4.1352e-07
255	ENSG00000277200	RP11-74E22.8	0.167674	-2.57627	-1.16112	0.000240405	0.0112505
256	ENSG00000075223	SEMA3C	0.167771	-2.57543	0.524317	0.00101896	0.0333128
257	ENSG00000271605	MILR1	0.168427	-2.5698	0.109952	0.000385527	0.0162717
258	ENSG00000011600	TYROBP	0.169672	-2.55918	3.60419	2.38355e-05	0.00196732
259	ENSG00000276042	LILRB4	0.170034	-2.5561	1.17007	0.000249469	0.0115646
260	ENSG00000197405	C5AR1	0.170148	-2.55514	3.37566	0.00153895	0.0451006
261	ENSG00000214688	C10orf105	0.170613	-2.5512	-1.30201	0.000224615	0.0106531
262	ENSG00000145428	RNF175	0.170919	-2.54862	2.49352	1.9241e-12	2.4661e-09
263	ENSG00000188906	LRRK2	0.172644	-2.53413	3.41802	0.000299365	0.0132959
264	ENSG00000158714	SLAMF8	0.173588	-2.52626	4.04273	0.000103446	0.00596579
265	ENSG00000257496	RP11-474P2.4	0.173846	-2.52412	-1.95729	0.00148282	0.0438651
266	ENSG00000180113	TDRD6	0.173866	-2.52396	1.57814	0.000828194	0.0288002
267	ENSG00000095303	PTGS1	0.174723	-2.51686	0.311751	0.00146281	0.043581
268	ENSG00000180061	TMEM150B	0.174783	-2.51636	0.503573	0.000261381	0.0119996
269	ENSG00000175489	LRRC25	0.175705	-2.50877	1.65096	0.000809448	0.0282735
270	ENSG00000226025	LGALS17A	0.176254	-2.50427	1.8236	5.35593e-05	0.00359368
271	ENSG00000224397	SMIM25	0.176381	-2.50323	1.32098	0.000192215	0.00948534
272	ENSG00000099256	PRTFDC1	0.176892	-2.49906	0.0974928	5.27378e-08	1.33552e-05
273	ENSG00000119535	CSF3R	0.177086	-2.49747	1.83657	0.000712486	0.0257015
274	ENSG00000146094	DOK3	0.177985	-2.49017	2.80294	0.00068935	0.0250551
275	ENSG00000137726	FXYD6	0.178204	-2.4884	-0.612865	0.000544454	0.021094
276	ENSG00000116701	NCF2	0.178866	-2.48305	5.41055	3.24742e-06	0.000412116
277	ENSG00000183248	PRR36	0.181715	-2.46025	-0.80801	0.000223072	0.0105893
278	ENSG00000227888	FAM66A	0.181959	-2.45832	-0.815054	3.62391e-05	0.00268877
279	ENSG00000176884	GRIN1	0.182175	-2.4566	-0.644649	9.30545e-05	0.00552419
280	ENSG00000261089	CDC37P2	0.183949	-2.44262	-1.22975	0.000552724	0.0213092
281	ENSG00000138119	MYOF	0.184324	-2.43968	3.74732	5.30182e-05	0.00356499
282	ENSG00000281976	ADAMTS7P1	0.18573	-2.42872	1.62927	2.4636e-08	7.13003e-06
283	ENSG00000007350	TKTL1	0.186259	-2.42462	-1.3864	0.000544272	0.021094
284	ENSG00000175857	GAPT	0.186456	-2.4231	-1.11911	0.000581234	0.0220964
285	ENSG00000066336	SPI1	0.186516	-2.42263	3.31472	0.000211071	0.0102125
286	ENSG00000181885	CLDN7	0.186605	-2.42194	-0.448815	2.64853e-05	0.00213525
287	ENSG00000172794	RAB37	0.187545	-2.41469	2.94407	1.94421e-11	1.69586e-08
288	ENSG00000177706	FAM20C	0.188271	-2.40912	1.05614	0.000327249	0.0142167
289	ENSG00000226676	RP11-589B3.6	0.189423	-2.40032	-1.40582	0.000482144	0.0191889
290	ENSG00000222028	PSMB11	0.189848	-2.39708	0.273324	0.000364736	0.0155404
291	ENSG00000116883	RP11-268J15.5	0.190382	-2.39303	0.441881	1.50228e-07	3.25337e-05
292	ENSG00000134780	DAGLA	0.19065	-2.391	0.617678	0.000319977	0.0139941
293	ENSG00000069188	SDK2	0.190836	-2.38959	3.7675	4.85172e-06	0.000561147
294	ENSG00000196668	LINC00173	0.191142	-2.38728	-0.171418	1.70881e-06	0.000240625
295	ENSG00000091428	RAPGEF4	0.191236	-2.38657	-0.143013	1.63532e-05	0.00146928
296	ENSG00000277377	SERPINA1	0.19162	-2.38368	1.38471	0.00177306	0.0498896
297	ENSG00000142512	SIGLEC10	0.191636	-2.38356	2.25691	8.74089e-05	0.00526322
298	ENSG00000133063	CHIT1	0.191778	-2.38249	2.03748	0.000311607	0.0136724
299	ENSG00000144852	NR1I2	0.191835	-2.38206	-0.178278	9.22474e-06	0.000934422
300	ENSG00000242574	HLA-DMB	0.192392	-2.37788	1.24308	3.46556e-05	0.00260656
301	ENSG00000181074	OR52N4	0.192816	-2.37471	0.72632	4.35505e-08	1.13021e-05
302	ENSG00000101336	HCK	0.192973	-2.37353	3.56472	0.000701469	0.0254062
303	ENSG00000283141	RP11-109A6.5	0.193452	-2.36995	-1.43752	0.000405049	0.0168723
304	ENSG00000227776	AKR1D1P1	0.193746	-2.36776	-1.11719	0.000124172	0.00686479
305	ENSG00000240505	TNFRSF13B	0.193838	-2.36707	-0.881243	5.81747e-05	0.0038217
[truncated: 1,929 more rows]

[truncated: 1 more sheets: Common_part_1693]
